# Supplementary material for: Enterobacterial LPS-inducible LINC00152 is regulated by histone lactylation and promotes cancer cells invasion and migration
Source: Front Cell Infect Microbiol. 2022 Jul 25;12:913815. doi: 10.3389/fcimb.2022.913815 (PMC9359126; doi:10.3389/fcimb.2022.913815)
Supplement: Supplementary file 3 [file Table_1.xlsx]

## Sheet: Legend
Table S1. Statistics of RNA sequencing data
Table S2. Primer sequence for Real-Time Quantitative PCR
Table S3. ChIP-qPCR primers for the LNC00152 promoter
Table S4. Differentially expressed lncRNA
Table S5. Differential microbial KOs between tumor and normal adjacent tissues

## Sheet: Table S1
Table S1. Statistics of RNA sequencing data (C1-C3: control cells; ST1-ST3: S. typhimurium SL1314 infected cells)
Sample ID	Total number of sequenced reads	Total number of uniquely mapped reads	RNA integrity number (RIN)	Ratio of all reads aligned to rRNA regions to total uniquely mapped read (rRNA rate)	Ratio of exon-mapped reads to total uniquely mapped reads (Expression Profile Efficiency)	Total number of detected transcripts with reads ≥5
C1	76255278	59260803	10	0.0083	0.815671	52464
C2	74875284	52555867	10	0.0081	0.8144	52308
C3	82414710	56234493	10	0.0115	0.8012	52664
ST1	75679861	54194234	9.1	0.0055	0.6488	62024
ST2	152928809	70994077	9.3	0.0396	0.6527	63209
ST3	64372997	44828876	8.9	0.0064	0.6841	60299
Reference Genome: hg38

## Sheet: Table S2
Table S2. Primer sequence for Real-Time Quantitative PCR
Primers	Sequence (5’—3’)
18s rRNA-F	AGAGCAAGAGAGGCATCCTC
18s rRNA-R	GACGGCCGCATCTTCTTGT
FBXO9-F	GGGGCTACAGCTATGTTCCA
FBXO9-R	CACTCACTGCAGTCTCACCA
TIFA-F	GGTCAAGGCTCCAGACAGGT
TIFA-R	CGCACAGACACTAGCCTAGAA
FOXO3-F	CACCTTTGTGAATCCCACGC
FOXO3-R	CACCACCCCGTACAAGGAAG
PLD5-F	CCAACCAAACAGCCGAACTG
PLD5-R	CGTTCCAGGGATCCTTTCCG
GPR1-F	CCTCTCTCCACTGGTTTGGC
GPR1-R	TGTGCCAGAACAGCTGACTT
LPAR1-F	CTCGGCATAGTTCTGGACCC
LPAR1-R	CTGCGGACAACACACGTCTA
RFC1-F	TACTCTCCCTGCTGACCAGT
RFC1-R	GGACACCAGGTCATCCCATT
GHR-F	GGGCCTCATACTCAATGCGA
GHR-R	TCAGTTGGTCTGTGCTCACG
EXOC7-F	GCAGATCCAGACCTACCAGC
EXOC7-R	CCTTGTCCCGGAGCTTGACT
RAD9A-F	TGCCCTCCATTTCCCTTTCAC
RAD9A-R	AACTTCTTGGGTGGGGGAGT
TFE3-F	CCCTTTTGAAGGAACGGCAG
TFE3-R	AGTGCCCAGTTCCTTGATCC
FBXO9-F	TCCAGTGGTCACCAGAGGTT
FBXO9-R	GCGAAGAACAAGGGGGTGTA
METTL2B-F	GCCCAAGGGCAGTCTTGATA
METTL2B-R	CTCGCAGAAGTACCATCCCC
TMPRSS2-F	ATACAAGCTGGGGTTCTGGC
TMPRSS2-R	TAGCCGTCTGCCCTCATTTG
ARRB2-F	TCTTCTTCACCATACCCCAGAA
ARRB2-R	ATCTCAAAGTCTACGCCGCA
CXCL16-F	AATTTCTTCCGACTCCCCGC
CXCL16-R	AAAGGAGCTGGAACCTCGTG
KIF1C-F	CTTCCGTCGTGGTCGTCTTC
KIF1C-R	TCTTGAAGGGGAAGCGTAGC
SLC25A11-F	CCTCCATGCCTGTGGACATT
SLC25A11-R	CCCTCGTAGCGGACAACTTT
TMED3-F	CATCACTGGAGGCCACTACG
TMED3-R	GCTGTCGTACTGCTTCTTCG
ZFAND6-F	CAGCCCAGCCCTGTATCAAAT
ZFAND6-R	GCTGCTGTGCTGTGTCTGAT
SLA-F	TGCGTCAGAAGACTGTGGAC
SLA-R	AAGGGACTCGTCTACCCCAA
PLD2-F	AGCAGGGACTCTGGAGAACT
PLD2-R	TGTCCACAATCTCATCGCCC
SMTNL2-F	CAGATCCTGCTCGAGTGGTG
SMTNL2-R	AGTCAAAGGCATCGGGGAAG
U6	CTCGCTTCGGCAGCACATATACT
MR147	GCCCAACAATTTAATGTTGAGTT

## Sheet: Table S3
Table S3. ChIP-qPCR primers for the LNC00152 promoter
Primers	Sequence (5’—3’)
LINC00152-P1-F	5-ATGCATTTTATTTTCCAGTTG-3
LINC00152-P1-R	5-AGAGACCCAAACACTGACCC-3
LINC00152-P2-F	5-ACCCCGCTAACAGACAGCTTTG-3
LINC00152-P2-R	5-GCTCTGGTAATAACTATTTC-3
LINC00152-P3-F	5-ATTCTTGCAGATAAACATTC-3
LINC00152-P3-R	5-TCTTTTCTATCCATCTTTCA-3
LINC00152-P4-F	5-AGAAACCTTGAGTTGGGCAG-3
LINC00152-P4-R	5-CCCACAGCTTCAAGCATT-3
LINC00152-P5-F	5-AACTGGGTCTCATGCCTCG-3
LINC00152-P5-R	5-TGACACAGTCAAAGTCATGGAT-3
LINC00152(YY1)-F	5-ACAGCATCAGGTACTAAGCCAA-3
LINC00152(YY1)-R	5-CCACCAAAGGCTGCTGTGAT-3

## Sheet: Table S4
Table S4. Differentially expressed lncRNAs between Control (C1-C3) and S. typhimurium SL1314 infected (ST1-ST3) cells
Transcript_id	Gene_id	Official_Symbol	C1	C2	C3	ST1	ST2	ST3	P-value	FDR	Cmean	Tmean	logFC
ENST00000430245.5	ENSG00000234741.7	GAS5	24.3797	26.1325	27.1413	79.3928	86.4258	67.3265	0.00149693	0.0488954	25.8845	77.715	1.58611
ENST00000428008.5	ENSG00000177410.12	ZFAS1	34.9241	33.9888	40.0673	69.816	79.3605	71.3192	0.000520735	0.0307525	36.3267	73.4986	1.01668
ENST00000423600.1	ENSG00000229178.1	AC069513.4	1.04992	1.44155	1.49969	49.7544	80.7225	69.3944	0.00035825	0.0259729	1.33039	66.6238	5.64612
ENST00000331944.10	ENSG00000222041.10	LINC00152	19.3809	20.5602	21.2937	65.0428	61.4938	63.4737	2.0957e-05	0.00910029	20.4116	63.3368	1.63365
ENST00000628090.1	ENSG00000280721.1	AC133644.2	3.08244	4.21861	4.16184	46.8549	83.3631	59.1561	0.000944082	0.0409954	3.82096	63.1247	4.0462
ENST00000474814.1	ENSG00000197989.13	SNHG12	6.50059	7.52562	6.69119	41.8652	47.6432	44.8036	5.41307e-06	0.00568386	6.9058	44.7707	2.69667
ENST00000564531.1	ENSG00000259884.1	RP11-1100L3.8	2.327	2.44259	3.47108	33.0026	49.8161	45.2263	0.000135734	0.0178927	2.74689	42.6817	3.95775
ENST00000432268.1	ENSG00000224959.1	AC017002.2	1.85621	2.59875	2.54667	31.803	35.6875	47.9854	0.000205254	0.0222296	2.33388	38.492	4.04376
ENST00000453554.1	ENSG00000228549.3	RP11-108M9.3	0.552741	1.33987	0.610596	34.8363	27.9815	44.9698	8.80465e-05	0.0165688	0.834402	35.9292	5.42827
ENST00000455309.1	ENSG00000240350.2	AC017002.1	3.20028	2.53144	3.16442	32.9402	30.6456	41.5007	0.000106711	0.0167685	2.96538	35.0288	3.56225
ENST00000434112.1	ENSG00000232536.1	RP11-74C1.4	1.62803	1.0337	0.481092	25.6703	48.0874	27.6662	0.000420049	0.0278654	1.04761	33.808	5.01219
ENST00000413987.1	ENSG00000242125.3	SNHG3	14.2316	13.4969	16.5704	32.6121	37.4373	30.5147	0.000674382	0.0348132	14.7663	33.5214	1.18277
ENST00000525217.1	ENSG00000255026.1	RP11-326C3.2	0.427608	0.582948	0	24.7514	37.7461	29.4258	7.74447e-05	0.0162998	0.336852	30.6411	6.50721
ENST00000307533.10	ENSG00000170846.16	AC093323.3	9.19709	11.6413	10.6858	31.9285	26.4156	27.3033	0.000387475	0.0272414	10.5081	28.5491	1.44195
ENST00000468186.5	ENSG00000206573.8	THUMPD3-AS1	4.80338	4.63072	3.69494	25.3497	29.3174	26.7007	0.000110492	0.0167685	4.37635	27.1226	2.6317
ENST00000521609.5	ENSG00000206573.8	THUMPD3-AS1	5.45343	5.51686	6.33074	23.7662	23.5509	22.0909	9.08531e-05	0.0165688	5.76701	23.136	2.00424
ENST00000504773.1	ENSG00000249007.1	RP11-510N19.5	1.03568	2.14235	1.60381	20.5766	23.7166	20.4237	0.00124357	0.0456646	1.59395	21.5723	3.7585
ENST00000415386.2	ENSG00000233421.4	RP5-875O13.1	0.201627	0.439343	0.517599	18.4327	13.0489	22.7549	0.000829181	0.0389873	0.38619	18.0788	5.54885
ENST00000354333.5	ENSG00000182912.6	TSPEAR-AS2	0.750592	0.820426	0.619444	17.1822	17.5348	18.6212	2.57974e-06	0.00568386	0.730154	17.7794	4.60586
ENST00000601484.2	ENSG00000269176.2	RP11-727F15.12	1.77147	2.64081	2.21546	15.1935	20.8325	16.7148	0.000132176	0.0177405	2.20925	17.5803	2.99233
ENST00000635124.1	ENSG00000283078.1	RP11-11M20.4	1.25296	1.04982	1.13804	17.1264	16.1526	15.9306	9.53374e-07	0.00541766	1.14694	16.4032	3.83812
ENST00000321214.2	ENSG00000180422.3	LINC00304	0	0.0357648	0.101244	17.0695	18.3336	13.277	0.000437691	0.0278654	0.0456696	16.2267	8.47292
ENST00000399196.1	ENSG00000214894.6	LINC00243	0.909033	0.632897	0.970238	17.8819	13.9665	15.2614	1.96519e-05	0.00906692	0.837389	15.7033	4.22902
ENST00000565861.1	ENSG00000261270.1	RP11-325K4.3	0.919132	1.42226	0.569276	15.8122	13.9702	13.1773	0.00122387	0.0456646	0.970223	14.3199	3.88356
ENST00000605200.1	ENSG00000271119.1	CTD-2012J19.3	2.04112	1.66713	1.7622	13.156	14.7471	11.7837	7.43794e-05	0.0162998	1.82348	13.2289	2.85893
ENST00000333139.3	ENSG00000184224.3	C11orf72	3.84797	4.21593	4.07149	12.3162	12.0236	13.1104	7.56024e-06	0.00568386	4.04513	12.4834	1.62575
ENST00000453135.1	ENSG00000235643.1	RP1-69M21.2	0.063132	0	0.259437	10.363	13.0092	11.9458	1.35926e-05	0.00771852	0.107523	11.7727	6.77465
ENST00000606993.1	ENSG00000272141.1	RP11-465B22.8	1.06111	1.93467	1.45498	8.4779	12.2051	14.5626	0.00132213	0.0466984	1.48359	11.7485	2.98532
ENST00000555688.1	ENSG00000258441.1	LINC00641	4.1112	3.58058	3.64286	11.0884	12.0698	10.996	4.01082e-05	0.0131076	3.77821	11.3847	1.59132
ENST00000414046.2	ENSG00000206337.10	HCP5	1.36181	1.86483	1.95594	10.0411	11.7939	11.881	0.000125784	0.017326	1.72753	11.2387	2.70169
ENST00000623540.1	ENSG00000279372.1	RP11-1182P23.5	0.848661	0	0	7.38911	11.067	14.8974	0.00127409	0.0456646	0.282887	11.1178	5.29651
ENST00000499670.2	ENSG00000246731.2	MGC16275	1.77694	1.92425	2.15188	8.93478	10.3797	11.9991	0.000734178	0.037063	1.95102	10.4379	2.41952
ENST00000602262.1	ENSG00000268947.1	AD000684.2	1.95748	1.58219	2.53785	12.2376	7.71482	10.2587	0.00146635	0.048324	2.02584	10.0704	2.31353
ENST00000623796.1	ENSG00000279406.1	RP11-327E2.5	0.870531	1.21198	0.678948	9.03721	7.67809	11.9466	0.000545092	0.0314832	0.920486	9.55397	3.37563
ENST00000623022.1	ENSG00000279095.1	AC092066.1	1.87936	2.36532	1.73969	9.94235	8.76503	9.36879	0.000358878	0.0259729	1.99479	9.35872	2.23007
ENST00000439559.2	ENSG00000224914.2	LINC00863	3.50048	3.80204	3.7012	9.65988	9.60538	8.73204	7.59552e-05	0.0162998	3.66791	9.33243	1.3473
ENST00000622924.2	ENSG00000280407.2	RP13-516M14.8	2.7221	2.78739	2.44345	8.84492	8.76018	10.0443	6.05264e-05	0.0159779	2.65098	9.21647	1.79769
ENST00000378340.1	ENSG00000205015.1	RP11-46C24.3	0	0	0	9.34633	9.62324	8.31621	0.00030097	0.0246863	0	9.09526	Inf
ENST00000418273.2	ENSG00000272734.1	ADIRF-AS1	1.18665	1.65199	1.52001	7.92033	9.4906	9.33912	6.06045e-05	0.0159779	1.45288	8.91668	2.61759
ENST00000609669.1	ENSG00000272574.1	RP11-359K18.4	1.0049	1.39858	1.8202	8.67348	7.3158	9.94525	0.000491997	0.0297699	1.40789	8.64484	2.6183
ENST00000432473.1	ENSG00000229891.1	LINC01315	2.75407	3.29649	2.32773	7.20057	10.0762	8.52332	0.00138386	0.0472093	2.79276	8.60003	1.62265
ENST00000624980.1	ENSG00000279066.1	HEXDC-IT1	0.586563	0.547266	0.38707	9.87568	8.3102	7.60505	9.79566e-05	0.0167685	0.506966	8.59698	4.08387
ENST00000567545.1	ENSG00000260757.1	RP11-120K18.2	3.06451	3.19522	2.56988	8.6999	7.42999	8.52704	0.000228905	0.0222541	2.9432	8.21898	1.48157
ENST00000514146.1	ENSG00000248275.1	TRIM52-AS1	2.56648	3.12081	3.09817	6.94766	7.45202	8.41308	0.000334995	0.0253158	2.92849	7.60425	1.37665
ENST00000623931.1	ENSG00000279001.1	RP11-216P16.5	0	0	0	8.58562	7.44316	6.42211	0.00119672	0.0456646	0	7.48363	Inf
ENST00000428828.1	ENSG00000241832.1	CECR3	0	0	0	7.92819	7.29295	6.98398	0.000237859	0.0225113	0	7.40171	Inf
ENST00000597346.1	ENSG00000269821.1	KCNQ1OT1	2.49126	2.24144	2.25382	7.7301	7.21347	7.24679	1.09608e-05	0.00674273	2.32884	7.39679	1.66729
ENST00000562459.1	ENSG00000261655.1	CTD-3064M3.3	1.64445	1.41479	1.68779	8.35957	6.75748	6.4811	0.000814391	0.0389759	1.58234	7.19938	2.18581
ENST00000568384.1	ENSG00000260633.1	RP11-375I20.6	0	0.0420287	0	8.17934	6.15034	6.54558	0.00100006	0.0422448	0.0140096	6.95842	8.9562
ENST00000434516.1	ENSG00000224794.1	RP3-333H23.8	0.0428528	0.326552	0.131971	6.29506	6.81696	7.25929	0.000169813	0.0195869	0.167125	6.79044	5.3445
ENST00000455902.2	ENSG00000231953.2	RP4-706G24.1	0	0	0	6.04747	5.90406	7.44894	0.0010211	0.0422903	0	6.46682	Inf
ENST00000624773.1	ENSG00000280278.1	FLJ30679	0.681637	0.659241	1.01052	7.50157	5.94837	5.80666	0.000125417	0.017326	0.783799	6.41887	3.03376
ENST00000442532.1	ENSG00000229848.1	RP13-766D20.2	0.852915	0.53509	1.38016	5.01501	7.82408	6.34331	0.00141824	0.0478058	0.922722	6.39413	2.79278
ENST00000451035.2	ENSG00000235890.2	TSPEAR-AS1	0.105808	0.191819	0	6.02219	7.39116	5.55171	7.27593e-05	0.0162998	0.099209	6.32169	5.99369
ENST00000517910.1	ENSG00000253669.3	KB-1732A1.1	2.94138	3.17164	2.67218	5.44954	6.6105	6.40724	0.00108628	0.0436534	2.9284	6.15576	1.07182
ENST00000602977.1	ENSG00000270001.1	RP11-218C14.8	0.530826	0	0.549732	5.50193	7.70525	5.24689	0.00110582	0.0436534	0.360186	6.15136	4.09409
ENST00000445088.1	ENSG00000237862.1	RP1-63G5.7	0	0.249378	0.0392053	5.74052	6.24972	6.16533	0.000507813	0.0302313	0.0961944	6.05186	5.97528
ENST00000624864.1	ENSG00000280035.1	RP11-10J21.2	1.00691	0.621094	0.949241	6.31696	4.99936	5.82568	0.000148235	0.0182975	0.859082	5.714	2.73363
ENST00000624099.1	ENSG00000279520.1	RP11-20I23.2	0.77814	1.04448	0.860815	4.70724	6.1068	5.54419	0.000245064	0.0226213	0.894478	5.45274	2.60786
ENST00000610699.1	ENSG00000275703.1	U47924.32	0	0	0.313143	5.22558	4.9699	5.94998	0.000471067	0.0287389	0.104381	5.38182	5.68816
ENST00000565387.2	ENSG00000261351.2	CTD-3185P2.1	1.13945	1.05279	1.48484	6.49127	4.88434	4.62303	0.00124449	0.0456646	1.22569	5.33288	2.12132
ENST00000600742.1	ENSG00000268006.1	PTOV1-AS1	0.993865	1.54972	0.811396	5.93429	5.87814	4.1761	0.00145701	0.048324	1.11833	5.32951	2.25266
ENST00000582866.1	ENSG00000263731.1	RP11-498C9.15	10.6255	11.0199	11.7307	5.43138	4.77759	5.77325	0.000933455	0.0409954	11.1254	5.32741	-1.06235
ENST00000515122.1	ENSG00000249478.1	CTB-49A3.5	0.0226887	0	0.0930898	5.18796	4.37111	5.95915	0.000603905	0.0332862	0.0385928	5.17274	7.06645
ENST00000595372.5	ENSG00000226312.7	CFLAR-AS1	0.529566	0.291034	0	5.90633	4.2406	5.29679	0.000903273	0.0400349	0.273533	5.14791	4.2342
ENST00000561902.1	ENSG00000261822.1	RP11-265N6.2	14.7938	14.2254	16.1564	4.5526	5.53052	5.24018	0.000153788	0.0182975	15.0585	5.10777	-1.55982
ENST00000575741.1	ENSG00000262903.1	RP11-235E17.6	1.14694	0.7998	1.39482	5.71694	4.48127	5.01858	0.000823658	0.0389759	1.11385	5.07226	2.18707
ENST00000537498.1	ENSG00000256982.1	CTD-2555A7.2	1.23913	1.53491	1.73079	4.93665	4.35884	5.55741	0.000456859	0.0283406	1.50161	4.95097	1.7212
ENST00000436054.1	ENSG00000225434.2	LINC01504	0.0358461	0	0.110362	5.38633	4.5379	4.34015	7.62604e-05	0.0162998	0.048736	4.75479	6.60825
ENST00000441955.2	ENSG00000229893.2	AC004549.6	0.2084	0	0.285541	4.27743	4.66432	4.47213	0.00129989	0.0463565	0.164647	4.47129	4.76324
ENST00000418747.2	ENSG00000234771.3	SLC25A25-AS1	1.29447	1.47399	1.61232	4.67054	4.2979	4.15444	0.000126579	0.017326	1.46026	4.37429	1.58282
ENST00000439898.1	ENSG00000230454.1	U73166.2	0.52466	0.600236	0.736569	3.8648	5.19313	3.90354	0.00109631	0.0436534	0.620488	4.32049	2.79972
ENST00000604845.1	ENSG00000270696.1	RP11-342K6.1	11.5901	9.95184	9.02461	4.78148	3.90684	4.23334	0.00125208	0.0456646	10.1889	4.30722	-1.24216
ENST00000616512.1	ENSG00000275437.1	RP5-908M14.10	0.703973	1.05364	0.975648	4.02511	4.33562	4.30672	0.00137243	0.0472093	0.911087	4.22248	2.21243
ENST00000431027.1	ENSG00000227066.1	RP3-340N1.2	0	0	0	4.42977	3.91234	4.25517	0.000320098	0.0253158	0	4.19909	Inf
ENST00000564527.1	ENSG00000261616.1	RP11-6O2.3	0.675592	0.558005	0.526749	4.33559	4.07811	4.03864	1.83119e-05	0.00901189	0.586782	4.15078	2.82249
ENST00000432677.1	ENSG00000236714.1	AC005592.1	0.0329874	0.107618	0.0338498	4.16761	3.96261	4.12823	8.34756e-06	0.00568386	0.0581517	4.08615	6.13478
ENST00000576234.1	ENSG00000261924.1	CTD-2561B21.5	0.345001	0.644734	0.671918	3.32601	4.41802	4.42551	0.000338867	0.0253158	0.553884	4.05651	2.87258
ENST00000606288.1	ENSG00000225138.7	CTD-2228K2.7	1.32072	1.39626	0.936505	3.66376	4.15559	4.32399	0.00117545	0.0456646	1.21783	4.04778	1.73282
ENST00000578500.1	ENSG00000253174.2	RP11-360L9.7	10.8422	10.8286	11.7695	4.33519	3.75101	3.70574	0.000154693	0.0182975	11.1468	3.93065	-1.50379
ENST00000559292.2	ENSG00000259448.2	RP11-16E12.1	0.109	0.237615	0.391806	4.47111	3.07966	4.17213	0.000417464	0.0278654	0.24614	3.90763	3.98874
ENST00000617117.1	ENSG00000278266.1	RP11-575F12.3	10.2453	9.77638	11.6884	3.83899	3.26408	3.95148	0.000182505	0.0207269	10.57	3.68485	-1.5203
ENST00000520017.1	ENSG00000254340.1	RP11-10A14.3	0.806433	0.889157	0.499029	3.32582	4.44847	3.21805	0.000860808	0.0395484	0.73154	3.66411	2.32446
ENST00000437204.1	ENSG00000235016.1	SEMA3F-AS1	1.44015	1.22353	1.42368	3.75389	3.15033	3.91353	0.00113165	0.0444353	1.36245	3.60592	1.40416
ENST00000401499.1	ENSG00000218672.1	AC008060.7	0	0	0	3.26557	3.61039	3.64868	0.000331101	0.0253158	0	3.50821	Inf
ENST00000624251.1	ENSG00000279693.1	RP11-71L14.3	0.122032	0.0795505	0.225323	3.66525	3.36488	3.35254	3.52269e-05	0.0130022	0.142302	3.46089	4.60412
ENST00000601315.1	ENSG00000267808.1	AC018755.17	0	0.0764895	0.287981	3.59501	2.42758	3.94625	0.00109222	0.0436534	0.12149	3.32295	4.77355
ENST00000581489.1	ENSG00000265692.1	RP13-516M14.4	0.419776	0.274159	0.430902	3.72841	3.47678	2.70918	0.000867497	0.0395484	0.374946	3.30479	3.13981
ENST00000609162.1	ENSG00000272720.1	CTA-228A9.3	0.718625	0.48206	0.90838	2.64552	3.24323	3.78603	0.00110582	0.0436534	0.703022	3.22493	2.19763
ENST00000499842.1	ENSG00000246640.1	RP11-1094H24.4	0.143616	0.280992	0.32416	3.82419	2.7002	3.13197	0.000606546	0.0332862	0.249589	3.21879	3.68889
ENST00000623719.1	ENSG00000280069.1	CTD-2349P21.3	7.64028	8.50411	7.43964	3.51934	3.18032	2.8685	0.000261251	0.0236873	7.86134	3.18939	-1.3015
ENST00000428289.1	ENSG00000233030.2	RP11-196G18.3	0.0597946	0	0	2.85655	2.96909	3.22233	5.19385e-06	0.00568386	0.0199315	3.01599	7.24144
ENST00000623959.1	ENSG00000279184.1	RP3-323A16.1	0.955348	1.02216	0.965327	3.032	3.05338	2.86874	7.45208e-06	0.00568386	0.980945	2.98471	1.60534
ENST00000553177.5	ENSG00000185847.7	LINC01405	1.7e-06	0.32832	7.19e-05	2.42393	2.73491	3.78301	0.000765968	0.0382052	0.109465	2.98062	4.76708
ENST00000584705.1	ENSG00000264569.1	RP13-650J16.1	0	0.15535	0.291028	3.3935	2.64435	2.82242	0.000277728	0.0236873	0.148793	2.95342	4.31101
ENST00000562983.1	ENSG00000261438.1	RP11-399O19.9	0.134117	0.292762	0.482328	2.9818	2.32521	3.50841	0.000774171	0.0383553	0.303069	2.93847	3.27735
ENST00000435306.1	ENSG00000231154.1	MORF4L2-AS1	0.392595	0.543529	0.329646	3.41276	2.33709	3.02496	0.00153332	0.0498634	0.421923	2.92494	2.79335
ENST00000570409.1	ENSG00000263235.1	RP11-461A8.4	14.0346	11.5041	11.4768	3.54805	2.41241	2.56443	0.000613435	0.0332862	12.3385	2.84163	-2.11838
ENST00000602886.1	ENSG00000270015.1	RP11-540B6.6	6.6137	7.54433	6.58396	2.85787	3.21459	2.41108	0.00122596	0.0456646	6.914	2.82785	-1.28982
ENST00000515608.5	ENSG00000249898.7	MCPH1-AS1	0.449658	0.309345	0.283618	2.47741	2.79078	3.20722	0.000217995	0.0222296	0.34754	2.82514	3.02307
ENST00000610578.4	ENSG00000277147.4	LINC00869	0.871143	0.722412	0.793566	2.73068	2.71682	2.95532	2.26912e-05	0.00930591	0.795707	2.80094	1.8156
ENST00000526431.1	ENSG00000254739.1	RP13-46H24.1	0	0	0	2.98458	2.72252	2.57907	0.000560246	0.0318482	0	2.76206	Inf
ENST00000624175.1	ENSG00000279839.1	RP11-193J6.1	0.081071	0.0881061	0.221789	2.67515	3.19156	2.40136	0.00021497	0.0222296	0.130322	2.75602	4.40244
ENST00000624519.1	ENSG00000280018.3	CH507-154B10.2	19.0797	17.2065	18.2401	2.58015	3.19528	2.4004	0.000276444	0.0236873	18.1754	2.72528	-2.73752
ENST00000449519.1	ENSG00000226239.1	RP1-310O13.7	0.260138	0.0404312	0.0762808	3.29995	2.51375	2.24951	0.000561161	0.0318482	0.125617	2.68774	4.41929
ENST00000602684.1	ENSG00000269974.1	RP11-932O9.10	7.25132	9.44812	8.02406	3.22609	2.57963	2.14863	0.00126827	0.0456646	8.24117	2.65145	-1.63607
ENST00000630447.1	ENSG00000280639.1	RP11-96C21.2	0.110993	0.144675	0.387078	2.42425	2.3816	3.1396	0.00032999	0.0253158	0.214249	2.64848	3.62781
ENST00000522817.1	ENSG00000253738.1	OTUD6B-AS1	0.537083	0.196086	0.317382	2.16479	2.88627	2.76828	0.000582363	0.0325682	0.350184	2.60645	2.8959
ENST00000414141.1	ENSG00000231327.1	AC016700.5	0	0.173081	0	2.69814	2.66813	1.88083	0.000642799	0.0341377	0.0576937	2.4157	5.38788
ENST00000461398.3	ENSG00000239921.3	LINC01471	0	0	0	2.69125	2.38616	2.15537	0.00136828	0.0472093	0	2.41093	Inf
ENST00000514506.1	ENSG00000249906.1	RP5-1029K10.2	0.269057	0.367083	0.34558	2.30075	2.33223	2.4363	3.92333e-05	0.0131076	0.32724	2.35643	2.84818
ENST00000540171.2	ENSG00000256050.2	RP11-982M15.6	0.123653	0	0.190544	1.90276	2.54878	2.48938	0.000245151	0.0226213	0.104732	2.31364	4.46539
ENST00000501708.1	ENSG00000245156.1	RP11-867G23.3	0.696718	0.757079	0.741201	2.20198	2.03228	2.29326	0.000339511	0.0253158	0.731666	2.17584	1.57232
ENST00000431679.5	ENSG00000244219.6	GS1-259H13.2	0.368533	0.602984	0.567887	1.89028	2.39907	2.22588	0.000424494	0.0278654	0.513135	2.17174	2.08144
ENST00000624338.1	ENSG00000280123.1	RP11-267M23.1	12.1759	12.8355	11.692	2.43892	2.1537	1.92203	0.000102055	0.0167685	12.2345	2.17155	-2.49415
ENST00000563495.1	ENSG00000259921.1	AC022819.3	0.394606	0.214216	0.404682	2.32559	2.00486	2.03024	0.000264009	0.0236873	0.337835	2.12023	2.64983
ENST00000613780.4	ENSG00000225783.6	MIAT	0.644425	0.46296	0.517573	2.17011	1.96664	2.04354	0.000318039	0.0253158	0.541653	2.0601	1.92727
ENST00000330825.3	ENSG00000170919.15	TPT1-AS1	0.58109	0.752536	0.774992	2.02682	1.74056	2.24604	0.00109052	0.0436534	0.702873	2.00447	1.51189
ENST00000609661.5	ENSG00000229373.8	LINC00452	0.0495855	0	0.076298	2.20017	1.84455	1.90307	7.99818e-05	0.0162998	0.0419612	1.9826	5.56219
ENST00000441272.2	ENSG00000237588.2	RP11-66D17.3	0.101738	0.184079	0.0869429	2.31407	1.67269	1.91944	0.0012743	0.0456646	0.124253	1.96873	3.98591
ENST00000564460.2	ENSG00000260316.2	LA16c-306A4.2	0.234641	0.111417	0.195489	1.65095	1.92991	2.31274	0.00124289	0.0456646	0.180516	1.96453	3.44399
ENST00000433070.6	ENSG00000231607.8	DLEU2	4.3248	4.97727	5.34764	1.6584	2.23666	1.97988	0.000904141	0.0400349	4.88324	1.95831	-1.31823
ENST00000426353.1	ENSG00000224621.1	RP11-276H7.3	0.43732	0.485193	0.226029	2.26101	1.83225	1.7362	0.000729998	0.037063	0.382847	1.94315	2.34356
ENST00000382313.2	ENSG00000205913.6	SRRM2-AS1	0.26069	0.451235	0.312703	1.87705	1.84013	2.10726	0.000233927	0.0224267	0.341543	1.94148	2.50702
ENST00000421806.1	ENSG00000231025.1	RP11-175O19.4	6.01973	5.24733	5.26543	1.85492	1.76408	2.197	0.000189415	0.0211858	5.51083	1.93867	-1.5072
ENST00000452079.5	ENSG00000227372.10	TP73-AS1	0.01142	0.0466758	0	1.88643	1.95981	1.74035	1.69375e-05	0.0089309	0.0193653	1.8622	6.58739
ENST00000614400.1	ENSG00000277200.1	RP11-74E22.8	0.0226497	0.147622	0.116162	1.85517	2.03305	1.55587	0.000215987	0.0222296	0.0954779	1.8147	4.24842
ENST00000462300.1	ENSG00000241912.1	RP11-292E2.2	0	0	0	1.65048	1.87908	1.8372	0.000617748	0.0332862	0	1.78892	Inf
ENST00000536405.5	ENSG00000124915.10	DKFZP434K028	0.207122	0.385984	0.333942	1.71728	1.81091	1.67281	0.00119874	0.0456646	0.309016	1.73367	2.48807
ENST00000605329.1	ENSG00000270482.1	RP11-131L12.2	0.178828	0	0	1.84541	1.88964	1.42498	0.000275123	0.0236873	0.0596093	1.72001	4.85073
ENST00000376800.7	ENSG00000204625.10	HCG9	0.156676	0.172662	0.323117	1.615	1.66375	1.87641	0.00022217	0.0222296	0.217485	1.71839	2.98207
ENST00000518213.1	ENSG00000253408.5	RP11-231D20.2	0.230052	0	0.118415	1.57757	1.97268	1.38276	0.000632304	0.0338237	0.116156	1.64434	3.82337
ENST00000529902.2	ENSG00000214900.9	LINC01588	0.20241	0.247668	0.233964	1.47462	1.75078	1.64722	0.000565174	0.0318482	0.228014	1.62421	2.83254
ENST00000583195.1	ENSG00000263874.1	LINC00672	0.185984	0.303314	0.0636105	1.37582	1.62557	1.75221	0.000659977	0.0345528	0.184303	1.58453	3.10391
ENST00000537998.1	ENSG00000256204.1	RP11-243M5.1	0	0	0	1.37842	1.59927	1.54962	0.000859425	0.0395484	0	1.5091	Inf
ENST00000623789.1	ENSG00000278920.1	RP3-412A9.17	0.411691	0.359655	0.401488	1.56724	1.39733	1.47222	8.39425e-05	0.0163069	0.390945	1.47893	1.91952
ENST00000567396.1	ENSG00000261544.1	RP11-16E23.3	0.355741	0.400612	0.369723	1.2347	1.44744	1.3956	0.00100147	0.0422448	0.375359	1.35925	1.85647
ENST00000435284.2	ENSG00000228877.2	RP11-473E2.4	0	0	0	1.2347	1.44744	1.3956	0.00102284	0.0422903	0	1.35925	Inf
ENST00000621575.1	ENSG00000276672.1	RP11-142E9.1	7.84545	6.35397	6.30998	1.73663	0.985093	1.33191	0.000811446	0.0389759	6.83647	1.35121	-2.339
ENST00000610809.1	ENSG00000276850.4	CH17-360D5.2	0.0765306	0.0416358	0.157095	1.30694	1.50253	1.23521	7.83312e-05	0.0162998	0.0917538	1.34823	3.87715
ENST00000414598.1	ENSG00000225785.1	RP4-583K8.1	0	0	0	1.21469	1.42605	1.37403	0.00104784	0.0427358	0	1.33826	Inf
ENST00000434707.1	ENSG00000224715.1	CITF22-49D8.1	0.175565	0.0693001	0.130934	1.52465	1.11987	1.29063	0.000960742	0.0414748	0.125266	1.31172	3.38839
ENST00000616360.1	ENSG00000278156.1	TSC22D1-AS1	0.379181	0.466943	0.363044	1.20796	1.32741	1.32757	0.000108045	0.0167685	0.403056	1.28765	1.67568
ENST00000309874.2	ENSG00000174171.5	RP11-23P13.6	0.0247554	0.134485	0.126972	1.09842	1.35426	1.20014	0.000113577	0.0167685	0.0954041	1.21761	3.67385
ENST00000572067.1	ENSG00000263126.1	CTC-479C5.10	0.473923	0.590116	0.440819	1.27869	1.15849	1.08379	0.000792702	0.0385318	0.501619	1.17366	1.22635
ENST00000591866.2	ENSG00000267666.2	AC004156.3	0.213831	0.116123	0.10966	1.09457	1.35799	1.03696	0.000671557	0.0348132	0.146538	1.16317	2.98872
ENST00000511013.2	ENSG00000248844.6	RP11-626H12.3	0	0	0.0893212	1.18903	1.04269	1.22822	4.75479e-05	0.0140088	0.0297737	1.15331	5.2756
ENST00000533506.5	ENSG00000214900.9	LINC01588	0.280766	0.200617	0.125961	1.358	1.06429	0.987446	0.00131609	0.0466984	0.202448	1.13658	2.48907
ENST00000534483.1	ENSG00000255328.1	RP11-326C3.12	0	0	0.11597	1.23157	1.20822	0.903087	0.000611768	0.0332862	0.0386567	1.11429	4.84927
ENST00000515392.1	ENSG00000250781.1	RP11-63A11.1	0	0	0	0.968447	1.15799	1.10602	0.00141422	0.0478058	0	1.07749	Inf
ENST00000570087.1	ENSG00000259947.1	XX-DJ76P10__A.2	0	0	0	0.943999	1.13085	1.07913	0.00145726	0.048324	0	1.05133	Inf
ENST00000407635.2	ENSG00000219159.4	AC011298.2	0	0	0.0213824	1.13828	1.00453	1.01105	0.000285355	0.0239374	0.00712747	1.05129	7.20455
ENST00000412957.5	ENSG00000237737.5	DCTN1-AS1	0	0.0696839	0.065617	0.921904	0.937197	1.13104	0.000216081	0.0222296	0.0451003	0.996714	4.46597
ENST00000438934.5	ENSG00000237517.8	DGCR5	0.388445	0.299129	0.23785	0.854845	0.999134	1.11494	0.00124578	0.0456646	0.308475	0.98964	1.68175
ENST00000437712.1	ENSG00000233817.1	RP11-168K11.3	0.023491	0.0255199	0.0963845	1.12243	0.874115	0.949141	0.000381239	0.0270606	0.0484651	0.981895	4.34055
ENST00000618736.1	ENSG00000276564.1	CTA-276F8.1	3.28882	4.63493	4.0306	0.727772	0.931682	1.22962	0.00102546	0.0422903	3.98478	0.963025	-2.04886
ENST00000590995.1	ENSG00000267198.1	RP11-798G7.6	7.47422	6.44192	5.79204	0.715207	1.30796	0.825066	0.000451108	0.028221	6.56939	0.949411	-2.79066
ENST00000421538.1	ENSG00000231711.2	LINC00899	0	0	0.0576526	0.959168	0.921541	0.907825	0.000153468	0.0182975	0.0192175	0.929511	5.59598
ENST00000602756.1	ENSG00000251661.3	RP11-326C3.11	4.87e-19	0	0	0.871189	0.841724	0.951477	0.000738047	0.037063	1.62333e-19	0.88813	62.2465
ENST00000453491.2	ENSG00000225302.2	RP11-539I5.1	5.52582	5.23019	5.2893	0.723163	0.868024	1.0287	0.000659088	0.0345528	5.34844	0.873296	-2.61458
ENST00000508601.1	ENSG00000249896.1	RP11-586D19.1	0.228389	0.217217	0.322188	0.877135	0.811412	0.922367	0.00049939	0.0299715	0.255931	0.870305	1.76576
ENST00000521028.3	ENSG00000243766.7	HOTTIP	0.106019	0.138177	0.0869923	0.868311	0.882297	0.856907	0.000266901	0.0236873	0.110396	0.869172	2.97695
ENST00000583416.1	ENSG00000265912.1	RP11-583F2.2	2.97776	3.49341	2.90394	0.704574	0.966674	0.714352	0.000209336	0.0222296	3.12504	0.7952	-1.97448
ENST00000542219.1	ENSG00000255970.1	RP11-43N5.1	0	0.049412	0	0.853819	0.746869	0.735205	4.93401e-05	0.0140088	0.0164707	0.778631	5.56297
ENST00000584805.1	ENSG00000266290.1	RP11-159D12.10	0.0112048	0	0.0344636	0.764354	0.737857	0.815813	7.76107e-06	0.00568386	0.0152228	0.772675	5.66556
ENST00000419296.1	ENSG00000204588.5	LINC01123	3.0965	3.70774	4.04493	0.732331	0.876765	0.699188	0.000893553	0.0400349	3.61639	0.769428	-2.23269
ENST00000428411.5	ENSG00000226419.7	SLC16A1-AS1	1.92751	1.75058	1.98971	0.751126	0.678605	0.815375	0.000126741	0.017326	1.88927	0.748369	-1.33601
ENST00000602663.1	ENSG00000270055.1	CTD-3092A11.2	4.46207	5.3264	5.47487	1.06536	0.477251	0.629934	0.00137562	0.0472093	5.08778	0.724182	-2.81261
ENST00000413602.1	ENSG00000231013.1	AC013275.2	0.0370371	0	0	0.632458	0.727354	0.74731	0.000145669	0.0182975	0.0123457	0.702374	5.83016
ENST00000379677.2	ENSG00000205334.2	LINC01460	0.125669	0.081928	0.0515658	0.686299	0.659924	0.710756	0.000441415	0.0278654	0.0863876	0.68566	2.9886
ENST00000442166.2	ENSG00000224729.5	PCOLCE-AS1	0.130179	0.187	0.227891	0.58731	0.564179	0.640752	0.00120181	0.0456646	0.18169	0.597414	1.71725
ENST00000601034.2	ENSG00000236778.7	INTS6-AS1	0.110657	0.0240393	0.0681008	0.528697	0.581493	0.626022	0.000279165	0.0236873	0.067599	0.578737	3.09783
ENST00000607727.1	ENSG00000271755.1	RP1-153G14.4	0.0485066	0.0263502	0.0248788	0.49667	0.530778	0.587924	0.000434553	0.0278654	0.0332452	0.538457	4.01761
ENST00000564513.1	ENSG00000260120.1	RP11-177B4.2	0	0.0956162	0	0.600085	0.478333	0.531279	0.000686582	0.0351969	0.0318721	0.536566	4.07339
ENST00000630229.1	ENSG00000225313.5	RP11-415J8.3	2.41345	2.0699	2.48357	0.719202	0.450919	0.420859	0.000905692	0.0400349	2.32231	0.530327	-2.13061
ENST00000440168.1	ENSG00000226194.5	RP1-137D17.1	0	0.0350783	0	0.440591	0.493283	0.520952	8.16978e-05	0.0162998	0.0116928	0.484942	5.37412
ENST00000588495.5	ENSG00000267107.6	PCAT19	0	0	0	0.46506	0.517089	0.469951	0.000792836	0.0385318	0	0.484033	Inf
ENST00000569740.5	ENSG00000261175.5	CTD-2015G9.2	0	0	0	0.508329	0.448879	0.451652	0.00115625	0.045161	0	0.46962	Inf
ENST00000563328.4	ENSG00000259768.5	RP5-991G20.1	2.41696	2.28166	2.12637	0.439091	0.470556	0.462663	0.000534305	0.0313035	2.275	0.457437	-2.31422
ENST00000498979.6	ENSG00000245248.7	USP2-AS1	1.89011	2.15844	2.05518	0.391046	0.51282	0.460312	3.3229e-05	0.0129103	2.03458	0.454726	-2.16166
ENST00000457033.5	ENSG00000237870.6	AC073130.1	0.882155	0.834667	0.747946	0.262	0.251	0.309521	0.000401369	0.027616	0.821589	0.274174	-1.58333
ENST00000454781.5	ENSG00000177640.15	CASC2	2.48545	2.59946	1.71053	0.341517	0.218426	0	0.001257	0.0456646	2.26515	0.186648	-3.60122
ENST00000499178.2	ENSG00000246090.6	RP11-696N14.1	1.15686	1.26507	1.13866	0.0589931	0	0.000472647	8.46959e-06	0.00568386	1.18686	0.0198219	-5.90391
ENST00000560049.1	ENSG00000179523.4	EIF3J-AS1	1.62914	1.55573	1.71079	4.03e-12	0	0	0.000308938	0.0250614	1.63189	1.34333e-12	-40.1439
ENST00000481676	ENSG00000243562	RN7SL838P	1.16654	1.41094	1.24427	0	0	0	0.00146553	0.048324	1.27392	0	NA
ENST00000554254.1	ENSG00000258667.1	HIF1A-AS2	1.81567	1.76422	1.64279	0	0	0	0.000348342	0.0257146	1.74089	0	NA
ENST00000492442	ENSG00000265745	RN7SL375P	1.11514	1.34419	1.18791	0	0	0	0.00144631	0.048324	1.21575	0	#NAME?

## Sheet: Table S5
Table S5. Differential microbial Kos between tumor and normal adjacent tissues
KO ID	meanN	meanT	log2(FC)	P value	FDR	Annotation
K03385	0.000214355	0.000122679	-0.805118	2.58981e-05	0.0235199	nrfA; nitrite reductase (cytochrome c-552) [EC:1.7.2.2]
K15876	0.000157998	8.15767e-05	-0.953678	4.80601e-05	0.0235199	nrfH; cytochrome c nitrite reductase small subunit
K16137	0.000127965	0.000193066	0.593344	9.17714e-05	0.0235199	nemR; TetR/AcrR family transcriptional regulator, transcriptional repressor for nem operon
K01631	4.31911e-05	6.31966e-05	0.549112	0.000102858	0.0235199	dgoA; 2-dehydro-3-deoxyphosphogalactonate aldolase [EC:4.1.2.21]
K03187	5.13339e-05	7.65778e-05	0.577013	0.000102858	0.0235199	ureE; urease accessory protein
K00620	0.000306592	0.000392641	0.356892	0.000108851	0.0235199	argJ; glutamate N-acetyltransferase / amino-acid N-acetyltransferase [EC:2.3.1.35 2.3.1.1]
K03744	0.000639718	0.000511656	-0.322263	0.000115162	0.0235199	lemA; LemA protein
K03188	5.22436e-05	7.76043e-05	0.570881	0.000136164	0.0235199	ureF; urease accessory protein
K03189	5.21477e-05	7.75004e-05	0.5716	0.00014391	0.0235199	ureG; urease accessory protein
K03320	0.000486127	0.000592276	0.284937	0.000152057	0.0235199	amt, AMT, MEP; ammonium transporter, Amt family
K09017	7.5888e-05	0.000116489	0.618255	0.000152057	0.0235199	rutR; TetR/AcrR family transcriptional regulator
K09967	5.42877e-05	9.09647e-05	0.74468	0.000160624	0.0235199	K09967; uncharacterized protein
K01428	5.4595e-05	7.95014e-05	0.542212	0.000179099	0.0235199	ureC; urease subunit alpha [EC:3.5.1.5]
K07665	9.43072e-05	0.000142945	0.60002	0.000179099	0.0235199	cusR, copR, silR; two-component system, OmpR family, copper resistance phosphate regulon response regulator CusR
K11961	3.99533e-05	6.96898e-05	0.802633	0.000189048	0.0235199	urtC; urea transport system permease protein
K00981	0.000829913	0.000757963	-0.130832	0.000199499	0.0235199	E2.7.7.41, CDS1, CDS2, cdsA; phosphatidate cytidylyltransferase [EC:2.7.7.41]
K00991	0.000798676	0.000686393	-0.218576	0.000199499	0.0235199	ispD; 2-C-methyl-D-erythritol 4-phosphate cytidylyltransferase [EC:2.7.7.60]
K03270	0.000426423	0.0003359	-0.344253	0.000199499	0.0235199	kdsC; 3-deoxy-D-manno-octulosonate 8-phosphate phosphatase (KDO 8-P phosphatase) [EC:3.1.3.45]
K11962	4.09236e-05	7.03568e-05	0.781758	0.000210477	0.0235199	urtD; urea transport system ATP-binding protein
K01270	0.000761675	0.000598043	-0.348927	0.000222004	0.0235199	pepD; dipeptidase D [EC:3.4.13.-]
K13893	8.6305e-05	0.000133853	0.633129	0.000222004	0.0235199	yejA; microcin C transport system substrate-binding protein
K00677	0.000629686	0.000487022	-0.370645	0.000234105	0.0235199	lpxA; UDP-N-acetylglucosamine acyltransferase [EC:2.3.1.129]
K11960	4.57841e-05	8.09142e-05	0.821547	0.000234105	0.0235199	urtB; urea transport system permease protein
K11963	3.94207e-05	6.84754e-05	0.796633	0.000234105	0.0235199	urtE; urea transport system ATP-binding protein
K07334	0.000177141	9.80606e-05	-0.853149	0.000246805	0.0235199	higB-1; toxin HigB-1
K11959	4.78595e-05	8.26956e-05	0.789005	0.000260132	0.0235199	urtA; urea transport system substrate-binding protein
K07644	8.15618e-05	0.000129928	0.671742	0.000272005	0.0235199	cusS, copS, silS; two-component system, OmpR family, heavy metal sensor histidine kinase CusS [EC:2.7.13.3]
K04773	0.00044911	0.000369251	-0.282466	0.000274113	0.0235199	sppA; protease IV [EC:3.4.21.-]
K11904	0.000256374	0.000337025	0.394607	0.000274113	0.0235199	vgrG; type VI secretion system secreted protein VgrG
K01857	3.38566e-05	6.19722e-05	0.872185	0.000288776	0.0235199	pcaB; 3-carboxy-cis,cis-muconate cycloisomerase [EC:5.5.1.2]
K06940	0.000240682	0.00031447	0.385795	0.000288776	0.0235199	K06940; uncharacterized protein
K11893	8.79737e-05	0.000116033	0.399393	0.000304151	0.0235199	impJ, vasE; type VI secretion system protein ImpJ
K12267	0.000471995	0.000347266	-0.442731	0.000304151	0.0235199	msrAB; peptide methionine sulfoxide reductase msrA/msrB [EC:1.8.4.11 1.8.4.12]
K01055	3.7672e-05	6.37617e-05	0.759198	0.000312907	0.0235199	pcaD; 3-oxoadipate enol-lactonase [EC:3.1.1.24]
K09125	0.000362763	0.00028459	-0.350141	0.000320268	0.0235199	K09125; uncharacterized protein
K01941	3.09017e-05	5.67962e-05	0.87811	0.000327774	0.0235199	E6.3.4.6; urea carboxylase [EC:6.3.4.6]
K03190	4.98266e-05	7.28703e-05	0.548417	0.000337161	0.0235199	ureD, ureH; urease accessory protein
K06142	0.000934234	0.000702662	-0.410952	0.000337161	0.0235199	hlpA, ompH; outer membrane protein
K01154	0.00138646	0.00111014	-0.320665	0.000354862	0.0235199	hsdS; type I restriction enzyme, S subunit [EC:3.1.21.3]
K13894	7.30393e-05	0.000110733	0.600335	0.000354862	0.0235199	yejB; microcin C transport system permease protein
K13895	7.29127e-05	0.000110581	0.600864	0.000354862	0.0235199	yejE; microcin C transport system permease protein
K00973	0.000885912	0.000734954	-0.269509	0.000373405	0.0235199	E2.7.7.24, rfbA, rffH; glucose-1-phosphate thymidylyltransferase [EC:2.7.7.24]
K01693	0.000318267	0.000397995	0.322512	0.000373405	0.0235199	hisB; imidazoleglycerol-phosphate dehydratase [EC:4.2.1.19]
K07304	0.000310903	0.00041436	0.414422	0.000373405	0.0235199	msrA; peptide-methionine (S)-S-oxide reductase [EC:1.8.4.11]
K11892	8.5897e-05	0.000114994	0.420877	0.000394107	0.0235199	impK, ompA, vasF, dotU; type VI secretion system protein ImpK
K01971	5.51643e-05	7.78021e-05	0.496073	0.000413162	0.0235199	ligD; bifunctional non-homologous end joining protein LigD [EC:6.5.1.1]
K02536	0.000453172	0.000369114	-0.29599	0.000413162	0.0235199	lpxD; UDP-3-O-[3-hydroxymyristoyl] glucosamine N-acyltransferase [EC:2.3.1.191]
K08224	7.00293e-05	9.83526e-05	0.490004	0.000413162	0.0235199	ynfM; MFS transporter, YNFM family, putative membrane transport protein
K11895	8.26779e-05	0.000105146	0.346826	0.000413162	0.0235199	impH, vasB; type VI secretion system protein ImpH
K03457	8.11324e-05	0.00011342	0.483326	0.000434451	0.0235199	TC.NCS1; nucleobase:cation symporter-1, NCS1 family
K07799	5.2785e-05	7.49672e-05	0.506131	0.000434451	0.0235199	mdtA; membrane fusion protein, multidrug efflux system
K13979	8.30563e-05	0.000124941	0.589084	0.000434451	0.0235199	yahK; uncharacterized zinc-type alcohol dehydrogenase-like protein [EC:1.-.-.-]
K00252	5.04757e-05	8.55653e-05	0.761435	0.000456734	0.0235199	GCDH, gcdH; glutaryl-CoA dehydrogenase [EC:1.3.8.6]
K00347	0.000248444	0.000171787	-0.532298	0.000456734	0.0235199	nqrB; Na+-transporting NADH:ubiquinone oxidoreductase subunit B [EC:1.6.5.8]
K01457	3.55256e-05	6.42079e-05	0.853893	0.000472822	0.0235199	atzF; allophanate hydrolase [EC:3.5.1.54]
K00349	0.000248444	0.000171921	-0.531171	0.00048005	0.0235199	nqrD; Na+-transporting NADH:ubiquinone oxidoreductase subunit D [EC:1.6.5.8]
K00350	0.000248444	0.000171921	-0.531171	0.00048005	0.0235199	nqrE; Na+-transporting NADH:ubiquinone oxidoreductase subunit E [EC:1.6.5.8]
K00626	0.000647792	0.000839053	0.373231	0.00048005	0.0235199	E2.3.1.9, atoB; acetyl-CoA C-acetyltransferase [EC:2.3.1.9]
K07788	5.00392e-05	7.08117e-05	0.500931	0.00048005	0.0235199	mdtB; multidrug efflux pump
K00692	3.15012e-05	5.93317e-05	0.913394	0.000494674	0.0235199	sacB; levansucrase [EC:2.4.1.10]
K00265	0.000297633	0.00037378	0.328655	0.000504443	0.0235199	gltB; glutamate synthase (NADPH/NADH) large chain [EC:1.4.1.13 1.4.1.14]
K00303	7.88178e-05	0.000134492	0.770923	0.000504443	0.0235199	soxB; sarcosine oxidase, subunit beta [EC:1.5.3.1]
K00346	0.000248794	0.000172048	-0.53214	0.000504443	0.0235199	nqrA; Na+-transporting NADH:ubiquinone oxidoreductase subunit A [EC:1.6.5.8]
K00912	0.000405962	0.000323826	-0.326122	0.000504443	0.0235199	lpxK; tetraacyldisaccharide 4'-kinase [EC:2.7.1.130]
K03587	0.000445788	0.000367155	-0.279967	0.000504443	0.0235199	ftsI; cell division protein FtsI (penicillin-binding protein 3) [EC:3.4.16.4]
K03701	0.00102062	0.000929091	-0.135554	0.000504443	0.0235199	uvrA; excinuclease ABC subunit A
K04079	0.000642393	0.000521798	-0.299965	0.000504443	0.0235199	HSP90A, htpG; molecular chaperone HtpG
K00138	7.41132e-05	0.000111069	0.583655	0.000517465	0.0235199	aldB; aldehyde dehydrogenase [EC:1.2.1.-]
K07782	5.59355e-05	8.56468e-05	0.614633	0.000517465	0.0235199	sdiA; LuxR family transcriptional regulator, quorum-sensing system regulator SdiA
K00348	0.000248765	0.000172609	-0.527281	0.000529956	0.0235199	nqrC; Na+-transporting NADH:ubiquinone oxidoreductase subunit C [EC:1.6.5.8]
K00351	0.000250222	0.000173718	-0.526459	0.000529956	0.0235199	nqrF; Na+-transporting NADH:ubiquinone oxidoreductase subunit F [EC:1.6.5.8]
K03775	0.000386422	0.00030768	-0.328746	0.000529956	0.0235199	slyD; FKBP-type peptidyl-prolyl cis-trans isomerase SlyD [EC:5.2.1.8]
K01627	0.000414256	0.000338225	-0.292539	0.000556636	0.0235199	kdsA; 2-dehydro-3-deoxyphosphooctonate aldolase (KDO 8-P synthase) [EC:2.5.1.55]
K02475	4.46887e-05	7.51277e-05	0.749434	0.000556636	0.0235199	K02475; two-component system, CitB family, response regulator
K03809	9.31995e-05	0.000132842	0.511313	0.000556636	0.0235199	wrbA; NAD(P)H dehydrogenase (quinone) [EC:1.6.5.2]
K11896	8.37403e-05	0.000107288	0.357501	0.000556636	0.0235199	impG, vasA; type VI secretion system protein ImpG
K00791	0.000936145	0.00084564	-0.146689	0.000584529	0.0235199	miaA, TRIT1; tRNA dimethylallyltransferase [EC:2.5.1.75]
K03628	0.000567334	0.000511904	-0.148327	0.000584529	0.0235199	rho; transcription termination factor Rho
K04068	0.000708308	0.000633508	-0.161013	0.000584529	0.0235199	nrdG; anaerobic ribonucleoside-triphosphate reductase activating protein [EC:1.97.1.4]
K08194	4.05177e-05	5.87475e-05	0.535974	0.000591846	0.0235199	dgoT; MFS transporter, ACS family, D-galactonate transporter
K11903	0.000116256	0.000162593	0.48396	0.000613684	0.0235199	hcp; type VI secretion system secreted protein Hcp
K06395	8.61915e-05	0.000108784	0.335848	0.000644151	0.0235199	spoIIIAF; stage III sporulation protein AF
K07038	0.000143755	0.000191281	0.412076	0.000644151	0.0235199	K07038; inner membrane protein
K00299	7.1823e-05	0.000105678	0.557153	0.000646838	0.0235199	ssuE; FMN reductase [EC:1.5.1.38]
K00748	0.000422164	0.000342082	-0.30346	0.000675983	0.0235199	lpxB; lipid-A-disaccharide synthase [EC:2.4.1.182]
K01638	0.000125931	0.000193621	0.6206	0.000675983	0.0235199	aceB, glcB; malate synthase [EC:2.3.3.9]
K01914	0.000501863	0.000399045	-0.330739	0.000675983	0.0235199	asnA; aspartate--ammonia ligase [EC:6.3.1.1]
K03579	6.91453e-05	9.83544e-05	0.508358	0.000675983	0.0235199	hrpB; ATP-dependent helicase HrpB [EC:3.6.4.13]
K06861	0.000424554	0.000346586	-0.292735	0.000675983	0.0235199	lptB; lipopolysaccharide export system ATP-binding protein [EC:3.6.3.-]
K11891	8.94568e-05	0.00012307	0.460214	0.000676082	0.0235199	impL, vasK, icmF; type VI secretion system protein ImpL
K03098	9.81347e-05	0.00014378	0.551033	0.000709234	0.0235199	APOD; apolipoprotein D and lipocalin family protein
K05524	5.22433e-05	7.93597e-05	0.603159	0.000709234	0.0235199	fdxA; ferredoxin
K05916	0.000105431	0.000152216	0.529824	0.000709234	0.0235199	hmp, YHB1; nitric oxide dioxygenase [EC:1.14.12.17]
K13896	7.32536e-05	0.000107494	0.553289	0.000709234	0.0235199	yejF; microcin C transport system ATP-binding protein
K07267	3.73912e-05	6.61173e-05	0.82233	0.000735508	0.0235199	oprB; porin
K00116	0.000101327	0.000158726	0.647525	0.000738293	0.0235199	mqo; malate dehydrogenase (quinone) [EC:1.1.5.4]
K00088	0.000819752	0.000755834	-0.117118	0.000743959	0.0235199	IMPDH, guaB; IMP dehydrogenase [EC:1.1.1.205]
K02556	0.000236812	0.000304324	0.361869	0.000743959	0.0235199	motA; chemotaxis protein MotA
K03711	0.00105348	0.000879374	-0.260616	0.000743959	0.0235199	fur, zur, furB; Fur family transcriptional regulator, ferric uptake regulator
K03839	0.000581014	0.000438994	-0.40437	0.000743959	0.0235199	fldA, nifF, isiB; flavodoxin I
K09913	6.27523e-05	8.76576e-05	0.48221	0.000743959	0.0235199	ppnP; purine/pyrimidine-nucleoside phosphorylase [EC:2.4.2.1 2.4.2.2]
K11906	7.144e-05	8.90114e-05	0.317259	0.000771355	0.0235199	vasD, lip; type VI secretion system protein VasD
K05781	4.6169e-05	6.07873e-05	0.396847	0.000780216	0.0235199	phnK; putative phosphonate transport system ATP-binding protein
K06163	4.6169e-05	6.07873e-05	0.396847	0.000780216	0.0235199	phnJ; alpha-D-ribose 1-methylphosphonate 5-phosphate C-P lyase [EC:4.7.1.1]
K06164	4.6169e-05	6.09096e-05	0.399747	0.000780216	0.0235199	phnI; alpha-D-ribose 1-methylphosphonate 5-triphosphate synthase subunit PhnI [EC:2.7.8.37]
K06166	4.6169e-05	6.09096e-05	0.399747	0.000780216	0.0235199	phnG; alpha-D-ribose 1-methylphosphonate 5-triphosphate synthase subunit PhnG [EC:2.7.8.37]
K08301	0.000504369	0.000448823	-0.168333	0.000780216	0.0235199	rng, cafA; ribonuclease G [EC:3.1.26.-]
K09808	0.000698487	0.000568519	-0.297023	0.000780216	0.0235199	lolC_E; lipoprotein-releasing system permease protein
K00064	5.43396e-05	9.90069e-05	0.865527	0.000805787	0.0235199	E1.1.1.122; D-threo-aldose 1-dehydrogenase [EC:1.1.1.122]
K00020	0.000314716	0.000436609	0.472293	0.000818064	0.0235199	mmsB, HIBADH; 3-hydroxyisobutyrate dehydrogenase [EC:1.1.1.31]
K03417	9.66309e-05	0.00013924	0.527015	0.000818064	0.0235199	prpB; methylisocitrate lyase [EC:4.1.3.30]
K06075	6.77925e-05	9.31075e-05	0.457772	0.000818064	0.0235199	slyA; MarR family transcriptional regulator, transcriptional regulator for hemolysin
K06134	3.57166e-05	5.73923e-05	0.684261	0.000818064	0.0235199	COQ7; ubiquinone biosynthesis monooxygenase Coq7 [EC:1.14.13.-]
K07789	5.17109e-05	7.33846e-05	0.505011	0.000818064	0.0235199	mdtC; multidrug efflux pump
K15460	0.00032999	0.000254305	-0.37586	0.000818064	0.0235199	yfiC, trmX; tRNA1Val (adenine37-N6)-methyltransferase [EC:2.1.1.223]
K08084	4.74368e-05	7.5554e-05	0.671504	0.000857565	0.0235199	fimT; type IV fimbrial biogenesis protein FimT
K09020	4.69373e-05	6.75424e-05	0.525059	0.000857565	0.0235199	rutB; ureidoacrylate peracid hydrolase [EC:3.5.1.110]
K16074	5.91565e-05	8.53157e-05	0.528276	0.000857565	0.0235199	zntB; zinc transporter
K02300	7.77801e-05	0.000121118	0.638947	0.000878969	0.0235199	cyoD; cytochrome o ubiquinol oxidase subunit IV
K01028	5.27112e-05	8.66173e-05	0.716547	0.000898782	0.0235199	E2.8.3.5A, scoA; 3-oxoacid CoA-transferase subunit A [EC:2.8.3.5]
K02502	0.00033047	0.000405938	0.296742	0.000898782	0.0235199	hisZ; ATP phosphoribosyltransferase regulatory subunit
K05520	0.000130595	0.000183097	0.487501	0.000898782	0.0235199	pfpI; protease I [EC:3.5.1.124]
K16363	0.000245219	0.000176177	-0.477048	0.000898782	0.0235199	lpxC-fabZ; UDP-3-O-[3-hydroxymyristoyl] N-acetylglucosamine deacetylase / 3-hydroxyacyl-[acyl-carrier-protein] dehydratase [EC:3.5.1.108 4.2.1.59]
K00603	0.000200769	0.00011908	-0.753606	0.000941781	0.0235199	fctD; glutamate formiminotransferase [EC:2.1.2.5]
K00951	0.00102923	0.000916776	-0.166928	0.000941781	0.0235199	relA; GTP pyrophosphokinase [EC:2.7.6.5]
K03293	0.000241402	0.000355679	0.559138	0.000941781	0.0235199	TC.AAT; amino acid transporter, AAT family
K03718	0.000482046	0.000355337	-0.439985	0.000941781	0.0235199	asnC; Lrp/AsnC family transcriptional regulator, regulator for asnA, asnC and gidA
K05780	4.64908e-05	6.12705e-05	0.398247	0.000941781	0.0235199	phnL; alpha-D-ribose 1-methylphosphonate 5-triphosphate synthase subunit PhnL [EC:2.7.8.37]
K06162	4.76894e-05	6.31054e-05	0.404095	0.000941781	0.0235199	phnM; alpha-D-ribose 1-methylphosphonate 5-triphosphate diphosphatase [EC:3.6.1.63]
K09788	6.49895e-05	9.25347e-05	0.509787	0.000941781	0.0235199	prpF; 2-methylaconitate isomerase [EC:5.3.3.-]
K00673	6.15488e-05	8.96642e-05	0.5428	0.000958273	0.0235199	astA; arginine N-succinyltransferase [EC:2.3.1.109]
K07734	7.46273e-05	0.0001209	0.696038	0.000958273	0.0235199	paiB; transcriptional regulator
K11907	7.66131e-05	9.7244e-05	0.344018	0.000958273	0.0235199	vasG, clpV; type VI secretion system protein VasG
K00286	0.000727774	0.000800597	0.137586	0.000986629	0.0235199	proC; pyrroline-5-carboxylate reductase [EC:1.5.1.2]
K00602	0.000930865	0.000842214	-0.144386	0.000986629	0.0235199	purH; phosphoribosylaminoimidazolecarboxamide formyltransferase / IMP cyclohydrolase [EC:2.1.2.3 3.5.4.10]
K02655	5.69145e-05	8.73848e-05	0.618586	0.000986629	0.0235199	pilE; type IV pilus assembly protein PilE
K03316	0.000199699	0.000278013	0.477323	0.000986629	0.0235199	TC.CPA1; monovalent cation:H+ antiporter, CPA1 family
K05596	6.36526e-05	8.98339e-05	0.49704	0.000986629	0.0235199	iciA; LysR family transcriptional regulator, chromosome initiation inhibitor
K10536	0.000113782	0.000163581	0.52373	0.000986629	0.0235199	aguA; agmatine deiminase [EC:3.5.3.12]
K14393	0.000110071	0.000164892	0.583093	0.000986629	0.0235199	actP; cation/acetate symporter
K11177	6.41163e-05	9.6505e-05	0.589912	0.00100036	0.0235199	yagR; xanthine dehydrogenase YagR molybdenum-binding subunit [EC:1.17.1.4]
K01706	6.95856e-05	9.16794e-05	0.39781	0.0010334	0.0235199	gudD; glucarate dehydratase [EC:4.2.1.40]
K02074	3.72444e-05	5.75148e-05	0.626913	0.0010334	0.0235199	ABC.ZM.A; zinc/manganese transport system ATP-binding protein
K02517	0.000504698	0.000439433	-0.199778	0.0010334	0.0235199	lpxL, htrB; Kdo2-lipid IVA lauroyltransferase [EC:2.3.1.241]
K06158	0.000869826	0.000792144	-0.134964	0.0010334	0.0235199	ABCF3; ATP-binding cassette, subfamily F, member 3
K06916	9.29294e-05	0.000134781	0.53641	0.0010334	0.0235199	zapE; cell division protein ZapE
K09861	0.000502598	0.000422236	-0.251354	0.0010334	0.0235199	K09861; uncharacterized protein
K11178	6.19471e-05	9.16476e-05	0.565061	0.00104416	0.0235199	yagS; xanthine dehydrogenase YagS FAD-binding subunit [EC:1.17.1.4]
K11901	7.94923e-05	0.000102634	0.368622	0.00104416	0.0235199	impB; type VI secretion system protein ImpB
K00135	0.000199837	0.000295639	0.56501	0.00108216	0.0235199	gabD; succinate-semialdehyde dehydrogenase / glutarate-semialdehyde dehydrogenase [EC:1.2.1.16 1.2.1.79 1.2.1.20]
K00983	0.0003717	0.000177645	-1.06514	0.00108216	0.0235199	neuA; N-acylneuraminate cytidylyltransferase [EC:2.7.7.43]
K02397	0.000157768	0.000200041	0.342489	0.00108216	0.0235199	flgL; flagellar hook-associated protein 3 FlgL
K18968	4.27133e-05	5.69841e-05	0.415873	0.00108216	0.0235199	adrA; diguanylate cyclase [EC:2.7.7.65]
K01659	5.99695e-05	8.44735e-05	0.494269	0.00108973	0.0235199	prpC; 2-methylcitrate synthase [EC:2.3.3.5]
K11900	9.5555e-05	0.000110545	0.21023	0.00108973	0.0235199	impC; type VI secretion system protein ImpC
K13483	6.23114e-05	9.2549e-05	0.570721	0.00108973	0.0235199	yagT; xanthine dehydrogenase YagT iron-sulfur-binding subunit
K05515	0.000679532	0.000579514	-0.229697	0.00113298	0.023665	mrdA; penicillin-binding protein 2 [EC:3.4.16.4]
K07290	4.94521e-05	6.82885e-05	0.46561	0.00113298	0.023665	yhjG; AsmA family protein
K07705	0.000101147	0.000133241	0.397588	0.00113298	0.023665	lytT, lytR; two-component system, LytTR family, response regulator LytT
K00219	8.82211e-05	0.000126725	0.522501	0.00118594	0.023665	fadH; 2,4-dienoyl-CoA reductase (NADPH2) [EC:1.3.1.34]
K03407	0.00024869	0.000315275	0.342261	0.00118594	0.023665	cheA; two-component system, chemotaxis family, sensor kinase CheA [EC:2.7.13.3]
K03790	0.000532356	0.000728567	0.45267	0.00118594	0.023665	rimJ; [ribosomal protein S5]-alanine N-acetyltransferase [EC:2.3.1.267]
K09989	6.04346e-05	7.98576e-05	0.402056	0.00118594	0.023665	K09989; uncharacterized protein
K18118	8.1002e-05	0.000117848	0.540895	0.00118594	0.023665	aarC, cat1; succinyl-CoA:acetate CoA-transferase [EC:2.8.3.18]
K03776	7.67621e-05	0.000113434	0.563386	0.00118642	0.023665	aer; aerotaxis receptor
K03670	5.58412e-05	7.92235e-05	0.504597	0.00123769	0.023665	mdoG; periplasmic glucans biosynthesis protein
K06595	3.77707e-05	6.31061e-05	0.74051	0.00123769	0.023665	hemAT; heam-based aerotactic trancducer
K00895	0.000224773	0.000158305	-0.505764	0.00124113	0.023665	pfp, PFP; diphosphate-dependent phosphofructokinase [EC:2.7.1.90]
K01424	0.00100645	0.000909283	-0.146476	0.00124113	0.023665	E3.5.1.1, ansA, ansB; L-asparaginase [EC:3.5.1.1]
K03778	0.000420337	0.000318935	-0.398283	0.00124113	0.023665	ldhA; D-lactate dehydrogenase [EC:1.1.1.28]
K11472	4.03089e-05	7.07825e-05	0.812296	0.00124113	0.023665	glcE; glycolate oxidase FAD binding subunit
K02299	6.08537e-05	8.74952e-05	0.523859	0.00129099	0.023665	cyoC; cytochrome o ubiquinol oxidase subunit III
K19577	8.76292e-05	0.000127861	0.545096	0.00129099	0.023665	ydhP; MFS transporter, DHA1 family, inner membrane transport protein
K00362	0.000131178	0.000194005	0.564564	0.00129862	0.023665	nirB; nitrite reductase (NADH) large subunit [EC:1.7.1.15]
K03427	0.00121822	0.000940688	-0.372986	0.00129862	0.023665	hsdM; type I restriction enzyme M protein [EC:2.1.1.72]
K06413	3.7308e-05	6.87491e-05	0.881858	0.00129862	0.023665	spoVK; stage V sporulation protein K
K07448	0.000100002	0.00013842	0.469018	0.00129862	0.023665	mrr; restriction system protein
K08369	0.000105645	0.000166565	0.656856	0.00129862	0.023665	ydjE; MFS transporter, putative metabolite:H+ symporter
K08978	0.0003017	0.000239598	-0.332501	0.00129862	0.023665	TC.BAT1; bacterial/archaeal transporter family protein
K13038	0.000625799	0.000570028	-0.134667	0.00129862	0.023665	coaBC, dfp; phosphopantothenoylcysteine decarboxylase / phosphopantothenate---cysteine ligase [EC:4.1.1.36 6.3.2.5]
K10125	3.55637e-05	6.06882e-05	0.77101	0.00134641	0.023665	dctB; two-component system, NtrC family, C4-dicarboxylate transport sensor histidine kinase DctB [EC:2.7.13.3]
K00121	0.0001218	0.000175795	0.52938	0.00135849	0.023665	frmA, ADH5, adhC; S-(hydroxymethyl)glutathione dehydrogenase / alcohol dehydrogenase [EC:1.1.1.284 1.1.1.1]
K00372	4.72274e-05	6.90762e-05	0.548567	0.00135849	0.023665	nasA; assimilatory nitrate reductase catalytic subunit [EC:1.7.99.-]
K03770	0.000395646	0.000321864	-0.297758	0.00135849	0.023665	ppiD; peptidyl-prolyl cis-trans isomerase D [EC:5.2.1.8]
K06407	0.000225512	0.000286485	0.345255	0.00135849	0.023665	spoVAE; stage V sporulation protein AE
K09971	5.21452e-05	6.99785e-05	0.424378	0.00135849	0.023665	aapM, bztC; general L-amino acid transport system permease protein
K17218	7.50128e-05	0.00011094	0.564568	0.00135849	0.023665	sqr; sulfide:quinone oxidoreductase [EC:1.8.5.4]
K00757	0.000444791	0.000357306	-0.315967	0.00142084	0.023665	udp, UPP; uridine phosphorylase [EC:2.4.2.3]
K01662	0.000816162	0.000707168	-0.206803	0.00142084	0.023665	dxs; 1-deoxy-D-xylulose-5-phosphate synthase [EC:2.2.1.7]
K02048	0.000140343	0.000193424	0.462815	0.00142084	0.023665	cysP, sbp; sulfate transport system substrate-binding protein
K03225	5.21006e-05	7.23059e-05	0.472814	0.00142084	0.023665	yscQ, sctQ, hrcQ, ssaQ, spaO; type III secretion protein Q
K03415	0.000122039	0.00016463	0.431887	0.00142084	0.023665	cheV; two-component system, chemotaxis family, chemotaxis protein CheV
K03676	7.50577e-05	0.000105732	0.494338	0.00142084	0.023665	grxC, GLRX, GLRX2; glutaredoxin 3
K06200	0.000231387	0.000278379	0.266742	0.00142084	0.023665	cstA; carbon starvation protein
K06999	0.000132823	0.00018877	0.507131	0.00142084	0.023665	K06999; phospholipase/carboxylesterase
K07146	0.000185481	0.000270818	0.546049	0.00142084	0.023665	K07146; UPF0176 protein
K11473	7.63204e-05	0.000119604	0.648127	0.00142084	0.023665	glcF; glycolate oxidase iron-sulfur subunit
K11734	7.62071e-05	0.000114122	0.582576	0.00142084	0.023665	aroP; aromatic amino acid transport protein AroP
K11752	0.000553972	0.000494098	-0.165016	0.00142084	0.023665	ribD; diaminohydroxyphosphoribosylaminopyrimidine deaminase / 5-amino-6-(5-phosphoribosylamino)uracil reductase [EC:3.5.4.26 1.1.1.193]
K12972	5.03801e-05	6.87636e-05	0.44879	0.00142084	0.023665	ghrA; glyoxylate/hydroxypyruvatereductase [EC:1.1.1.79 1.1.1.81]
K07233	3.6706e-05	6.26566e-05	0.77145	0.00143046	0.023665	pcoB, copB; copper resistance protein B
K03893	8.71252e-05	0.000127681	0.551386	0.00146388	0.023665	arsB; arsenical pump membrane protein
K00003	0.000500552	0.000605409	0.27439	0.00148574	0.023665	E1.1.1.3; homoserine dehydrogenase [EC:1.1.1.3]
K01647	0.000606024	0.000677705	0.161283	0.00148574	0.023665	CS, gltA; citrate synthase [EC:2.3.3.1]
K01710	0.000838212	0.000769708	-0.123004	0.00148574	0.023665	E4.2.1.46, rfbB, rffG; dTDP-glucose 4,6-dehydratase [EC:4.2.1.46]
K02038	0.000656337	0.000705189	0.103572	0.00148574	0.023665	pstA; phosphate transport system permease protein
K03892	0.000757536	0.00092602	0.289728	0.00148574	0.023665	arsR; ArsR family transcriptional regulator, arsenate/arsenite/antimonite-responsive transcriptional repressor
K07093	5.4068e-05	8.70567e-05	0.687182	0.00148574	0.023665	K07093; uncharacterized protein
K07277	0.000432225	0.000360236	-0.262839	0.00148574	0.023665	SAM50, TOB55, bamA; outer membrane protein insertion porin family
K11939	6.41171e-05	9.0955e-05	0.504443	0.00148574	0.023665	rhtA; inner membrane transporter RhtA
K14162	4.08502e-05	6.41706e-05	0.65157	0.00148574	0.023665	dnaE2; error-prone DNA polymerase [EC:2.7.7.7]
K01637	0.000100918	0.000151565	0.586756	0.0015261	0.023665	E4.1.3.1, aceA; isocitrate lyase [EC:4.1.3.1]
K07127	7.35584e-05	0.000104891	0.511928	0.0015261	0.023665	uraH, pucM, hiuH; 5-hydroxyisourate hydrolase [EC:3.5.2.17]
K09932	4.31344e-05	7.18141e-05	0.735427	0.0015261	0.023665	K09932; uncharacterized protein
K13014	4.43863e-05	6.10789e-05	0.460558	0.0015261	0.023665	arnD; undecaprenyl phosphate-alpha-L-ara4FN deformylase [EC:3.5.1.-]
K14287	5.82725e-05	8.43512e-05	0.533595	0.0015261	0.023665	ybdL; methionine transaminase [EC:2.6.1.88]
K00799	0.000349999	0.000509746	0.542431	0.0015533	0.023665	GST, gst; glutathione S-transferase [EC:2.5.1.18]
K02476	3.6071e-05	5.92466e-05	0.715891	0.0015533	0.023665	K02476; two-component system, CitB family, sensor kinase [EC:2.7.13.3]
K07037	0.000365099	0.000294413	-0.310447	0.0015533	0.023665	K07037; uncharacterized protein
K09786	8.3176e-05	0.000119881	0.52737	0.0015533	0.023665	K09786; uncharacterized protein
K12262	0.000100047	0.000144592	0.53131	0.0015533	0.023665	cybB; cytochrome b561
K07687	5.03138e-05	7.0929e-05	0.495421	0.00159074	0.0239767	rcsB; two-component system, NarL family, captular synthesis response regulator RcsB
K03648	0.000724697	0.000652513	-0.15137	0.00162361	0.0239767	UNG, UDG; uracil-DNA glycosylase [EC:3.2.2.27]
K04750	0.000180421	0.000255565	0.502326	0.00162361	0.0239767	phnB; PhnB protein
K06295	8.29456e-05	0.00010505	0.340844	0.00162361	0.0239767	gerKA; spore germination protein KA
K07001	0.001108	0.000929393	-0.253594	0.00162361	0.0239767	K07001; NTE family protein
K07002	5.37767e-05	8.23135e-05	0.614146	0.00162361	0.0239767	K07002; uncharacterized protein
K09779	0.000181688	0.000216301	0.251575	0.00162361	0.0239767	K09779; uncharacterized protein
K02297	5.8503e-05	8.40522e-05	0.522774	0.00165789	0.024165	cyoA; cytochrome o ubiquinol oxidase subunit II [EC:1.10.3.10]
K02298	5.96002e-05	8.5558e-05	0.521586	0.00165789	0.024165	cyoB; cytochrome o ubiquinol oxidase subunit I [EC:1.10.3.10]
K02671	3.52795e-05	5.6208e-05	0.671944	0.00165789	0.024165	pilV; type IV pilus assembly protein PilV
K00140	0.000132528	0.000205366	0.631903	0.00169676	0.0244145	mmsA, iolA, ALDH6A1; malonate-semialdehyde dehydrogenase (acetylating) / methylmalonate-semialdehyde dehydrogenase [EC:1.2.1.18 1.2.1.27]
K03530	0.00162586	0.0014606	-0.154645	0.00169676	0.0244145	hupB; DNA-binding protein HU-beta
K06165	4.48969e-05	5.93431e-05	0.402466	0.00169676	0.0244145	phnH; alpha-D-ribose 1-methylphosphonate 5-triphosphate synthase subunit PhnH [EC:2.7.8.37]
K00793	0.000558563	0.000497232	-0.167799	0.00177285	0.0248716	ribE, RIB5; riboflavin synthase [EC:2.5.1.9]
K01708	4.94489e-05	6.56534e-05	0.40893	0.00177285	0.0248716	garD; galactarate dehydratase [EC:4.2.1.42]
K06284	0.000197619	0.000268669	0.443108	0.00177285	0.0248716	abrB; transcriptional pleiotropic regulator of transition state genes
K07180	8.3182e-05	0.000119488	0.522516	0.00177285	0.0248716	prkA; serine protein kinase
K07638	7.21558e-05	9.66829e-05	0.422145	0.00177285	0.0248716	envZ; two-component system, OmpR family, osmolarity sensor histidine kinase EnvZ [EC:2.7.13.3]
K10545	4.83572e-05	6.27151e-05	0.375082	0.00177285	0.0248716	xylG; D-xylose transport system ATP-binding protein [EC:3.6.3.17]
K00625	0.000622873	0.000533988	-0.22213	0.00185199	0.0252456	E2.3.1.8, pta; phosphate acetyltransferase [EC:2.3.1.8]
K01755	0.000684457	0.000734904	0.102595	0.00185199	0.0252456	argH, ASL; argininosuccinate lyase [EC:4.3.2.1]
K02316	0.000739873	0.000703632	-0.0724568	0.00185199	0.0252456	dnaG; DNA primase [EC:2.7.7.-]
K05337	0.000194213	0.00024871	0.356823	0.00185199	0.0252456	fer; ferredoxin
K09939	0.000135378	8.46264e-05	-0.677818	0.00185199	0.0252456	K09939; uncharacterized protein
K16235	5.68388e-05	8.81063e-05	0.632368	0.00185199	0.0252456	mmuP; S-methylmethionine transporter
K17213	4.85803e-05	6.45277e-05	0.409548	0.00185199	0.0252456	K17213; inositol transport system substrate-binding protein
K03535	4.87387e-05	6.4398e-05	0.401949	0.00187531	0.0254604	gudP; MFS transporter, ACS family, glucarate transporter
K00575	0.000248594	0.00032725	0.396597	0.00193428	0.0256407	cheR; chemotaxis protein methyltransferase CheR [EC:2.1.1.80]
K02759	0.000401259	0.000508084	0.340535	0.00193428	0.0256407	PTS-Cel-EIIA, celC, chbA; PTS system, cellobiose-specific IIA component [EC:2.7.1.196 2.7.1.205]
K06048	4.94497e-05	6.32389e-05	0.354851	0.00193428	0.0256407	gshA, ybdK; glutamate---cysteine ligase / carboxylate-amine ligase [EC:6.3.2.2 6.3.-.-]
K07708	7.52453e-05	0.000101636	0.433731	0.00193428	0.0256407	glnL, ntrB; two-component system, NtrC family, nitrogen regulation sensor histidine kinase GlnL [EC:2.7.13.3]
K09970	5.33094e-05	7.15697e-05	0.42496	0.00193428	0.0256407	aapQ, bztB; general L-amino acid transport system permease protein
K12524	0.000253734	0.000178739	-0.505463	0.00193428	0.0256407	thrA; bifunctional aspartokinase / homoserine dehydrogenase 1 [EC:2.7.2.4 1.1.1.3]
K02053	0.000181825	0.00023523	0.371527	0.00201984	0.0257606	ABC.SP.P; putative spermidine/putrescine transport system permease protein
K02760	0.000476688	0.000617857	0.374229	0.00201984	0.0257606	PTS-Cel-EIIB, celA, chbB; PTS system, cellobiose-specific IIB component [EC:2.7.1.196 2.7.1.205]
K03282	0.000686484	0.000642968	-0.0944784	0.00201984	0.0257606	mscL; large conductance mechanosensitive channel
K05810	0.000571741	0.00052104	-0.133967	0.00201984	0.0257606	yfiH; polyphenol oxidase [EC:1.10.3.-]
K06168	0.000635414	0.000572324	-0.150864	0.00201984	0.0257606	miaB; tRNA-2-methylthio-N6-dimethylallyladenosine synthase [EC:2.8.4.3]
K07300	8.56143e-05	0.000125418	0.550826	0.00201984	0.0257606	chaA, CAX; Ca2+:H+ antiporter
K07719	5.55931e-05	8.0427e-05	0.532773	0.00201984	0.0257606	ycbB, glnL; two-component system, response regulator YcbB
K09810	0.000409474	0.000341061	-0.26374	0.00201984	0.0257606	lolD; lipoprotein-releasing system ATP-binding protein [EC:3.6.3.-]
K10979	7.24552e-05	0.000106391	0.554221	0.00201984	0.0257606	ku; DNA end-binding protein Ku
K16511	0.000230301	0.000302705	0.394396	0.00201984	0.0257606	mecA1_2; adapter protein MecA 1/2
K00108	8.43316e-05	0.000120514	0.51505	0.00203449	0.025846	betA, CHDH; choline dehydrogenase [EC:1.1.99.1]
K00242	7.65254e-05	0.000106011	0.470197	0.00210876	0.025846	sdhD, frdD; succinate dehydrogenase / fumarate reductase, membrane anchor subunit
K01029	6.98176e-05	0.000108651	0.638034	0.00210876	0.025846	E2.8.3.5B, scoB; 3-oxoacid CoA-transferase subunit B [EC:2.8.3.5]
K01159	0.000510164	0.000435171	-0.229381	0.00210876	0.025846	ruvC; crossover junction endodeoxyribonuclease RuvC [EC:3.1.22.4]
K02047	7.8983e-05	0.000108602	0.459439	0.00210876	0.025846	cysW; sulfate transport system permease protein
K02404	8.56441e-05	0.000114136	0.414334	0.00210876	0.025846	flhF; flagellar biosynthesis protein FlhF
K03572	0.000715277	0.000676937	-0.0794803	0.00210876	0.025846	mutL; DNA mismatch repair protein MutL
K07405	0.000219865	0.000157907	-0.477546	0.00210876	0.025846	E3.2.1.1A; alpha-amylase [EC:3.2.1.1]
K09857	5.93985e-05	8.29164e-05	0.481231	0.00210876	0.025846	K09857; uncharacterized protein
K09972	4.91872e-05	6.696e-05	0.445017	0.00210876	0.025846	aapP, bztD; general L-amino acid transport system ATP-binding protein [EC:3.6.3.-]
K04091	0.000110118	0.00016934	0.620867	0.00211865	0.025846	ssuD; alkanesulfonate monooxygenase [EC:1.14.14.5]
K14347	6.65495e-05	9.16406e-05	0.46156	0.00211865	0.025846	SLC10A7, P7; solute carrier family 10 (sodium/bile acid cotransporter), member 7
K00130	7.62768e-05	0.000109985	0.527986	0.00220117	0.0260616	betB, gbsA; betaine-aldehyde dehydrogenase [EC:1.2.1.8]
K01277	0.000217927	0.000156674	-0.476077	0.00220117	0.0260616	DPP3; dipeptidyl-peptidase III [EC:3.4.14.4]
K03227	4.41996e-05	6.05154e-05	0.453271	0.00220117	0.0260616	yscS, sctS, hrcS, ssaS; type III secretion protein S
K03762	9.6292e-05	0.000144931	0.589878	0.00220117	0.0260616	proP; MFS transporter, MHS family, proline/betaine transporter
K03799	0.000401483	0.000305078	-0.396162	0.00220117	0.0260616	htpX; heat shock protein HtpX [EC:3.4.24.-]
K06886	8.97405e-05	0.000139602	0.637487	0.00220117	0.0260616	glbN; hemoglobin
K07160	0.000147645	0.000192645	0.383807	0.00220117	0.0260616	K07160; UPF0271 protein
K07659	7.47925e-05	9.98348e-05	0.416649	0.00220117	0.0260616	ompR; two-component system, OmpR family, phosphate regulon response regulator OmpR
K06169	3.22133e-05	5.64627e-05	0.809639	0.00220599	0.0260616	miaE; tRNA-(ms[2]io[6]A)-hydroxylase [EC:1.-.-.-]
K06938	8.71919e-05	0.000122702	0.492894	0.00229661	0.0262028	K06938; uncharacterized protein
K16692	7.14811e-05	8.73069e-05	0.288534	0.00229661	0.0262028	etk-wzc; tyrosine-protein kinase Etk/Wzc [EC:2.7.10.-]
K00883	5.61575e-05	7.16923e-05	0.352338	0.00229719	0.0262028	dgoK; 2-dehydro-3-deoxygalactonokinase [EC:2.7.1.58]
K02046	7.8983e-05	0.000108522	0.458371	0.00229719	0.0262028	cysU; sulfate transport system permease protein
K02168	0.000104531	0.00013761	0.396659	0.00229719	0.0262028	betT, betS; choline/glycine/proline betaine transport protein
K07305	0.0001846	0.000262787	0.509489	0.00229719	0.0262028	msrB; peptide-methionine (R)-S-oxide reductase [EC:1.8.4.12]
K09018	4.0175e-05	5.49157e-05	0.450919	0.00239064	0.0262028	rutA; pyrimidine oxygenase [EC:1.14.99.46]
K09021	3.94867e-05	5.40227e-05	0.452199	0.00239064	0.0262028	rutC; aminoacrylate peracid reductase
K00019	6.78357e-05	0.000104357	0.621405	0.00239693	0.0262028	E1.1.1.30, bdh; 3-hydroxybutyrate dehydrogenase [EC:1.1.1.30]
K00128	0.000310068	0.000448044	0.531056	0.00239693	0.0262028	ALDH; aldehyde dehydrogenase (NAD+) [EC:1.2.1.3]
K01173	0.000365376	0.000285407	-0.356361	0.00239693	0.0262028	ENDOG; endonuclease G, mitochondrial
K01278	0.000518283	0.000389161	-0.413373	0.00239693	0.0262028	DPP4, CD26; dipeptidyl-peptidase 4 [EC:3.4.14.5]
K01968	3.58434e-05	5.53907e-05	0.627935	0.00239693	0.0262028	E6.4.1.4A; 3-methylcrotonyl-CoA carboxylase alpha subunit [EC:6.4.1.4]
K02761	0.000656206	0.000851472	0.375811	0.00239693	0.0262028	PTS-Cel-EIIC, celB, chbC; PTS system, cellobiose-specific IIC component
K03549	0.000167654	0.000236261	0.494895	0.00239693	0.0262028	kup; KUP system potassium uptake protein
K03654	0.00127717	0.00113122	-0.175066	0.00239693	0.0262028	recQ; ATP-dependent DNA helicase RecQ [EC:3.6.4.12]
K03771	0.000538475	0.000429838	-0.325085	0.00239693	0.0262028	surA; peptidyl-prolyl cis-trans isomerase SurA [EC:5.2.1.8]
K04080	5.59807e-05	7.57844e-05	0.436971	0.00239693	0.0262028	ibpA; molecular chaperone IbpA
K04487	0.000844331	0.000965763	0.19386	0.00239693	0.0262028	iscS, NFS1; cysteine desulfurase [EC:2.8.1.7]
K07133	0.00135115	0.00102818	-0.394101	0.00239693	0.0262028	K07133; uncharacterized protein
K07568	0.000935369	0.000845641	-0.14549	0.00239693	0.0262028	queA; S-adenosylmethionine:tRNA ribosyltransferase-isomerase [EC:2.4.99.17]
K09936	0.000223909	0.000294704	0.39635	0.00239693	0.0262028	TC.BAT2; bacterial/archaeal transporter family-2 protein
K15034	7.25927e-05	0.000100581	0.470468	0.00239693	0.0262028	yaeJ; ribosome-associated protein
K01455	3.67522e-05	6.18451e-05	0.750826	0.00248818	0.0266433	E3.5.1.49; formamidase [EC:3.5.1.49]
K00610	0.000334663	0.000266303	-0.329645	0.00250053	0.0266433	pyrI; aspartate carbamoyltransferase regulatory subunit
K01354	6.43593e-05	9.01099e-05	0.485536	0.00250053	0.0266433	ptrB; oligopeptidase B [EC:3.4.21.83]
K01681	0.000593932	0.000652205	0.135029	0.00250053	0.0266433	ACO, acnA; aconitate hydratase [EC:4.2.1.3]
K02575	0.00016679	0.00021913	0.393761	0.00250053	0.0266433	NRT, narK, nrtP, nasA; MFS transporter, NNP family, nitrate/nitrite transporter
K03332	0.000239781	0.000171244	-0.485661	0.00250053	0.0266433	fruA; fructan beta-fructosidase [EC:3.2.1.80]
K07085	0.00081904	0.000598779	-0.45191	0.00250053	0.0266433	K07085; putative transport protein
K11073	8.64927e-05	0.000127448	0.55926	0.00250053	0.0266433	potF; putrescine transport system substrate-binding protein
K00380	7.73723e-05	0.000106825	0.465361	0.00258934	0.026937	cysJ; sulfite reductase (NADPH) flavoprotein alpha-component [EC:1.8.1.2]
K07639	5.88693e-05	8.29373e-05	0.494506	0.00258934	0.026937	rstB; two-component system, OmpR family, sensor histidine kinase RstB [EC:2.7.13.3]
K09024	5.13786e-05	7.31941e-05	0.510558	0.00258934	0.026937	rutF; flavin reductase [EC:1.5.1.-]
K00285	0.000133456	0.000193513	0.536073	0.0026081	0.026937	dadA; D-amino-acid dehydrogenase [EC:1.4.5.1]
K02303	8.1939e-05	0.00013132	0.680468	0.0026081	0.026937	cobA; uroporphyrin-III C-methyltransferase [EC:2.1.1.107]
K02400	0.0002113	0.000250991	0.248342	0.0026081	0.026937	flhA; flagellar biosynthesis protein FlhA
K03571	0.00033153	0.000388762	0.229748	0.0026081	0.026937	mreD; rod shape-determining protein MreD
K04565	0.000141959	0.000173402	0.288647	0.0026081	0.026937	SOD1; superoxide dismutase, Cu-Zn family [EC:1.15.1.1]
K05834	5.77026e-05	7.76447e-05	0.428252	0.0026081	0.026937	rhtB; homoserine/homoserine lactone efflux protein
K10544	4.50821e-05	5.94362e-05	0.398787	0.0026081	0.026937	xylH; D-xylose transport system permease protein
K03153	6.7964e-05	0.000109528	0.688462	0.00269426	0.0273358	thiO; glycine oxidase [EC:1.4.3.19]
K05375	4.84703e-05	7.95948e-05	0.715572	0.00269426	0.0273358	mbtH, nocI; MbtH protein
K07245	5.69859e-05	7.99361e-05	0.488243	0.00269426	0.0273358	pcoD; copper resistance protein D
K00010	8.90873e-05	0.000121865	0.451987	0.00271978	0.0273358	iolG; myo-inositol 2-dehydrogenase / D-chiro-inositol 1-dehydrogenase [EC:1.1.1.18 1.1.1.369]
K00097	0.000412941	0.000343746	-0.264595	0.00271978	0.0273358	pdxA; 4-hydroxythreonine-4-phosphate dehydrogenase [EC:1.1.1.262]
K01478	0.000117852	0.000161063	0.450643	0.00271978	0.0273358	arcA; arginine deiminase [EC:3.5.3.6]
K06867	0.000242806	0.000309388	0.34961	0.00271978	0.0273358	K06867; uncharacterized protein
K07005	0.000509607	0.000367967	-0.46981	0.00271978	0.0273358	K07005; uncharacterized protein
K07260	0.000355306	0.000469047	0.400672	0.00271978	0.0273358	vanY; zinc D-Ala-D-Ala carboxypeptidase [EC:3.4.17.14]
K02043	4.03643e-05	5.23375e-05	0.374766	0.00280304	0.0273577	phnF; GntR family transcriptional regulator, phosphonate transport system regulatory protein
K09023	3.95966e-05	5.39458e-05	0.446133	0.00280304	0.0273577	rutD; aminoacrylate hydrolase [EC:3.5.1.-]
K10015	4.02277e-05	5.43868e-05	0.435067	0.00280304	0.0273577	hisM; histidine transport system permease protein
K10016	4.01605e-05	5.42719e-05	0.434428	0.00280304	0.0273577	hisQ; histidine transport system permease protein
K00566	0.00114149	0.000980825	-0.218854	0.00283571	0.0273577	mnmA, trmU; tRNA-uridine 2-sulfurtransferase [EC:2.8.1.13]
K01130	0.000271952	0.000175101	-0.635163	0.00283571	0.0273577	E3.1.6.1, aslA; arylsulfatase [EC:3.1.6.1]
K02045	9.18743e-05	0.000119682	0.381471	0.00283571	0.0273577	cysA; sulfate transport system ATP-binding protein [EC:3.6.3.25]
K02474	0.000264836	0.000179054	-0.564704	0.00283571	0.0273577	wbpO; UDP-N-acetyl-D-galactosamine dehydrogenase [EC:1.1.1.-]
K03761	8.36104e-05	0.000125126	0.581627	0.00283571	0.0273577	kgtP; MFS transporter, MHS family, alpha-ketoglutarate permease
K04752	7.71193e-05	0.000103241	0.420846	0.00283571	0.0273577	glnK; nitrogen regulatory protein P-II 2
K06385	0.000185099	0.000226886	0.29367	0.00283571	0.0273577	spoIIP; stage II sporulation protein P
K07018	4.26142e-05	6.64594e-05	0.64114	0.00283571	0.0273577	K07018; uncharacterized protein
K11085	0.000483677	0.000423699	-0.191004	0.00283571	0.0273577	msbA; ATP-binding cassette, subfamily B, bacterial MsbA [EC:3.6.3.-]
K18967	3.86605e-05	6.41377e-05	0.730312	0.00283571	0.0273577	dge1; diguanylate cyclase [EC:2.7.7.65]
K00322	5.46016e-05	7.47733e-05	0.45358	0.00291582	0.027724	sthA, udhA; NAD(P) transhydrogenase [EC:1.6.1.1]
K02658	3.50888e-05	5.58259e-05	0.669922	0.00291582	0.027724	pilH; twitching motility two-component system response regulator PilH
K00031	0.000489553	0.000542964	0.149391	0.00295602	0.027724	IDH1, IDH2, icd; isocitrate dehydrogenase [EC:1.1.1.42]
K02390	0.000185875	0.000228853	0.30009	0.00295602	0.027724	flgE; flagellar hook protein FlgE
K03406	0.00108896	0.00135537	0.315732	0.00295602	0.027724	mcp; methyl-accepting chemotaxis protein
K06132	7.20095e-05	0.000100284	0.477835	0.00295602	0.027724	clsC; cardiolipin synthase C [EC:2.7.8.-]
K07219	4.85519e-05	7.12138e-05	0.552631	0.00295602	0.027724	K07219; putative molybdopterin biosynthesis protein
K07232	4.55589e-05	6.11975e-05	0.425739	0.00295602	0.027724	CHAC, chaC; glutathione-specific gamma-glutamylcyclotransferase [EC:4.3.2.7]
K07533	0.00029482	0.000396563	0.427716	0.00295602	0.027724	prsA; foldase protein PrsA [EC:5.2.1.8]
K10764	4.04552e-05	6.49622e-05	0.683273	0.00295602	0.027724	metZ; O-succinylhomoserine sulfhydrylase [EC:2.5.1.-]
K01720	6.3794e-05	9.19617e-05	0.527613	0.00303273	0.0277359	prpD; 2-methylcitrate dehydratase [EC:4.2.1.79]
K02167	4.71462e-05	6.68055e-05	0.502826	0.00303273	0.0277359	betI; TetR/AcrR family transcriptional regulator, transcriptional repressor of bet genes
K07165	0.000133419	0.000204232	0.614249	0.00303273	0.0277359	fecR; transmembrane sensor
K10014	4.13604e-05	5.59212e-05	0.435145	0.00303273	0.0277359	hisJ; histidine transport system substrate-binding protein
K10538	3.69751e-05	4.92402e-05	0.413283	0.00303273	0.0277359	araH; L-arabinose transport system permease protein
K00162	0.000234369	0.000334264	0.512206	0.00308085	0.0277359	PDHB, pdhB; pyruvate dehydrogenase E1 component beta subunit [EC:1.2.4.1]
K02355	0.00121843	0.00109171	-0.158434	0.00308085	0.0277359	fusA, GFM, EFG; elongation factor G
K03337	6.73217e-05	9.6156e-05	0.514306	0.00308085	0.0277359	iolB; 5-deoxy-glucuronate isomerase [EC:5.3.1.30]
K03414	5.48046e-05	7.39002e-05	0.431282	0.00308085	0.0277359	cheZ; chemotaxis protein CheZ
K07649	3.73088e-05	5.69256e-05	0.609563	0.00308085	0.0277359	tctE; two-component system, OmpR family, sensor histidine kinase TctE [EC:2.7.13.3]
K09969	5.82955e-05	7.78888e-05	0.41803	0.00308085	0.0277359	aapJ, bztA; general L-amino acid transport system substrate-binding protein
K13052	0.000189249	0.000240417	0.345257	0.00308085	0.0277359	divIC, divA; cell division protein DivIC
K13953	0.000106098	0.000148648	0.4865	0.00308085	0.0277359	adhP; alcohol dehydrogenase, propanol-preferring [EC:1.1.1.1]
K15866	8.36997e-05	0.00011497	0.457969	0.00308085	0.0277359	paaG; 2-(1,2-epoxy-1,2-dihydrophenyl)acetyl-CoA isomerase [EC:5.3.3.18]
K18831	0.000251332	0.000140575	-0.838252	0.00308085	0.0277359	higA; HTH-type transcriptional regulator / antitoxin HigA
K05782	7.03346e-05	9.77627e-05	0.475049	0.0031539	0.0280033	benE; benzoate membrane transport protein
K09912	5.20573e-05	7.29149e-05	0.486113	0.0031539	0.0280033	K09912; uncharacterized protein
K00812	0.00064262	0.000514629	-0.320433	0.00321036	0.0280033	aspB; aspartate aminotransferase [EC:2.6.1.1]
K00851	0.000255764	0.000362743	0.504135	0.00321036	0.0280033	E2.7.1.12, gntK, idnK; gluconokinase [EC:2.7.1.12]
K01969	3.69664e-05	5.82073e-05	0.654986	0.00321036	0.0280033	E6.4.1.4B; 3-methylcrotonyl-CoA carboxylase beta subunit [EC:6.4.1.4]
K02302	9.93922e-05	0.000125145	0.332391	0.00321036	0.0280033	cysG; uroporphyrin-III C-methyltransferase / precorrin-2 dehydrogenase / sirohydrochlorin ferrochelatase [EC:2.1.1.107 1.3.1.76 4.99.1.4]
K02433	0.000433474	0.000509903	0.234279	0.00321036	0.0280033	gatA, QRSL1; aspartyl-tRNA(Asn)/glutamyl-tRNA(Gln) amidotransferase subunit A [EC:6.3.5.6 6.3.5.7]
K03821	7.91841e-05	0.000124145	0.648738	0.00321036	0.0280033	phbC, phaC; polyhydroxyalkanoate synthase [EC:2.3.1.-]
K04767	0.000126598	0.000179559	0.504202	0.00321036	0.0280033	acuB; acetoin utilization protein AcuB
K06317	0.00010266	0.000130518	0.346375	0.00321036	0.0280033	bofA; inhibitor of the pro-sigma K processing machinery
K06383	0.000104521	0.000126621	0.276724	0.00321036	0.0280033	spoIIGA; stage II sporulation protein GA (sporulation sigma-E factor processing peptidase) [EC:3.4.23.-]
K07164	0.00024771	0.000190107	-0.381837	0.00321036	0.0280033	K07164; uncharacterized protein
K04065	4.80956e-05	6.55819e-05	0.447391	0.00327947	0.0281539	osmY; hyperosmotically inducible periplasmic protein
K07156	5.54474e-05	7.75078e-05	0.483223	0.00327947	0.0281539	copC, pcoC; copper resistance protein C
K12368	9.12181e-05	0.000116252	0.349858	0.00327947	0.0281539	dppA; dipeptide transport system substrate-binding protein
K00632	0.000166284	0.000223458	0.426357	0.00334469	0.0281539	fadA, fadI; acetyl-CoA acyltransferase [EC:2.3.1.16]
K01426	0.000301198	0.000419294	0.477249	0.00334469	0.0281539	E3.5.1.4, amiE; amidase [EC:3.5.1.4]
K01999	0.000607952	0.000708096	0.219986	0.00334469	0.0281539	livK; branched-chain amino acid transport system substrate-binding protein
K02037	0.000630688	0.000678154	0.104687	0.00334469	0.0281539	pstC; phosphate transport system permease protein
K03561	0.000995398	0.000814886	-0.288675	0.00334469	0.0281539	exbB; biopolymer transport protein ExbB
K03601	0.000737034	0.000696176	-0.0822802	0.00334469	0.0281539	xseA; exodeoxyribonuclease VII large subunit [EC:3.1.11.6]
K03832	0.000960573	0.000801101	-0.261911	0.00334469	0.0281539	tonB; periplasmic protein TonB
K06920	0.000446915	0.000395249	-0.177237	0.00334469	0.0281539	queC; 7-cyano-7-deazaguanine synthase [EC:6.3.4.20]
K09155	0.0001312	7.74475e-05	-0.76048	0.00334469	0.0281539	K09155; uncharacterized protein
K11103	0.000122718	0.000178422	0.539946	0.00334469	0.0281539	dctA; aerobic C4-dicarboxylate transport protein
K16924	0.000120218	0.000174624	0.538596	0.00334469	0.0281539	mtsT; energy-coupling factor transport system substrate-specific component
K09920	4.46803e-05	5.93901e-05	0.410584	0.00340957	0.0282665	K09920; uncharacterized protein
K13255	3.63121e-05	4.79905e-05	0.402298	0.00340957	0.0282665	fhuF; ferric iron reductase protein FhuF
K00024	0.000522379	0.000430303	-0.279744	0.00348399	0.0282665	mdh; malate dehydrogenase [EC:1.1.1.37]
K00274	8.61989e-05	0.000135489	0.652437	0.00348399	0.0282665	MAO, aofH; monoamine oxidase [EC:1.4.3.4]
K00844	9.03975e-05	4.57389e-05	-0.982863	0.00348399	0.0282665	HK; hexokinase [EC:2.7.1.1]
K01573	0.000194796	0.000121198	-0.684596	0.00348399	0.0282665	oadG; oxaloacetate decarboxylase, gamma subunit [EC:4.1.1.3]
K03773	0.000755734	0.000611411	-0.305735	0.00348399	0.0282665	fklB; FKBP-type peptidyl-prolyl cis-trans isomerase FklB [EC:5.2.1.8]
K07011	0.000658488	0.00045311	-0.539296	0.00348399	0.0282665	K07011; uncharacterized protein
K07091	0.000422303	0.000351863	-0.263266	0.00348399	0.0282665	lptF; lipopolysaccharide export system permease protein
K10543	5.42842e-05	6.67536e-05	0.298314	0.00348399	0.0282665	xylF; D-xylose transport system substrate-binding protein
K11102	0.000112843	0.000174472	0.628683	0.00348399	0.0282665	gltP, gltT; proton glutamate symport protein
K14682	6.80014e-05	9.05745e-05	0.413539	0.00348399	0.0282665	argAB; amino-acid N-acetyltransferase [EC:2.3.1.1]
K15553	0.000206715	0.000268757	0.378664	0.00348399	0.0282665	ssuA; sulfonate transport system substrate-binding protein
K15771	0.000176683	0.000232643	0.396955	0.00348399	0.0282665	ganP; arabinogalactan oligomer / maltooligosaccharide transport system permease protein
K15772	0.000182274	0.000236704	0.376971	0.00348399	0.0282665	ganQ; arabinogalactan oligomer / maltooligosaccharide transport system permease protein
K00034	6.30673e-05	9.46134e-05	0.585153	0.00362842	0.0284776	gdh; glucose 1-dehydrogenase [EC:1.1.1.47]
K00161	0.000235316	0.000335417	0.511357	0.00362842	0.0284776	PDHA, pdhA; pyruvate dehydrogenase E1 component alpha subunit [EC:1.2.4.1]
K00174	0.000580293	0.000462219	-0.328206	0.00362842	0.0284776	korA, oorA, oforA; 2-oxoglutarate/2-oxoacid ferredoxin oxidoreductase subunit alpha [EC:1.2.7.3 1.2.7.11]
K00175	0.000580018	0.000462077	-0.327965	0.00362842	0.0284776	korB, oorB, oforB; 2-oxoglutarate/2-oxoacid ferredoxin oxidoreductase subunit beta [EC:1.2.7.3 1.2.7.11]
K02564	0.000898396	0.000752051	-0.256522	0.00362842	0.0284776	nagB, GNPDA; glucosamine-6-phosphate deaminase [EC:3.5.99.6]
K03612	0.00045767	0.000369067	-0.310425	0.00362842	0.0284776	rnfG; electron transport complex protein RnfG
K05774	4.36303e-05	5.7043e-05	0.386721	0.00362842	0.0284776	phnN; ribose 1,5-bisphosphokinase [EC:2.7.4.23]
K06406	0.000193265	0.00023536	0.284289	0.00362842	0.0284776	spoVAD; stage V sporulation protein AD
K07056	0.000915731	0.000851038	-0.105701	0.00362842	0.0284776	rsmI; 16S rRNA (cytidine1402-2'-O)-methyltransferase [EC:2.1.1.198]
K07221	0.000248504	0.000148012	-0.747558	0.00362842	0.0284776	oprO_P; phosphate-selective porin OprO and OprP
K08177	0.000223063	0.000286296	0.360057	0.00362842	0.0284776	oxlT; MFS transporter, OFA family, oxalate/formate antiporter
K08484	5.94711e-05	8.18214e-05	0.46029	0.00362842	0.0284776	PTS-EI.PTSP, ptsP; phosphotransferase system, enzyme I, PtsP [EC:2.7.3.9]
K09459	0.000123012	4.56636e-05	-1.42968	0.00362842	0.0284776	E4.1.1.82; phosphonopyruvate decarboxylase [EC:4.1.1.82]
K11735	8.11377e-05	0.000119375	0.557053	0.00362842	0.0284776	gabP; GABA permease
K05526	4.63443e-05	6.19488e-05	0.418683	0.00368397	0.0286509	astE; succinylglutamate desuccinylase [EC:3.5.1.96]
K00390	0.000165863	0.000218665	0.398735	0.00377814	0.0286509	cysH; phosphoadenosine phosphosulfate reductase [EC:1.8.4.8 1.8.4.10]
K00823	6.71747e-05	8.64437e-05	0.363844	0.00377814	0.0286509	puuE; 4-aminobutyrate aminotransferase [EC:2.6.1.19]
K01488	0.000198842	0.000254004	0.353231	0.00377814	0.0286509	add, ADA; adenosine deaminase [EC:3.5.4.4]
K01613	0.000519926	0.000470762	-0.143309	0.00377814	0.0286509	psd, PISD; phosphatidylserine decarboxylase [EC:4.1.1.65]
K01791	0.000859475	0.000699303	-0.297539	0.00377814	0.0286509	wecB; UDP-N-acetylglucosamine 2-epimerase (non-hydrolysing) [EC:5.1.3.14]
K01993	0.000745565	0.000556683	-0.421478	0.00377814	0.0286509	ABC-2.TX; HlyD family secretion protein
K02042	0.00020192	0.000268017	0.408536	0.00377814	0.0286509	phnE; phosphonate transport system permease protein
K03803	0.000333168	0.000252709	-0.398772	0.00377814	0.0286509	rseC; sigma-E factor negative regulatory protein RseC
K06405	0.000191771	0.000233657	0.285011	0.00377814	0.0286509	spoVAC; stage V sporulation protein AC
K07039	6.96187e-05	9.60109e-05	0.463724	0.00377814	0.0286509	K07039; uncharacterized protein
K08989	8.3529e-05	0.00011391	0.447547	0.00377814	0.0286509	K08989; putative membrane protein
K15268	5.46328e-05	7.20833e-05	0.399896	0.00377814	0.0286509	eamA; O-acetylserine/cysteine efflux transporter
K18926	5.82071e-05	9.02879e-05	0.633338	0.00377814	0.0286509	lmrB; MFS transporter, DHA2 family, lincomycin resistance protein
K19355	9.45055e-05	4.99559e-05	-0.919742	0.00377814	0.0286509	MAN; mannan endo-1,4-beta-mannosidase [EC:3.2.1.78]
K02609	3.53782e-05	4.80946e-05	0.443013	0.00382858	0.0288385	paaA; ring-1,2-phenylacetyl-CoA epoxidase subunit PaaA [EC:1.14.13.149]
K03807	4.36854e-05	5.74859e-05	0.396056	0.00382858	0.0288385	ampE; AmpE protein
K10111	7.59663e-05	9.10358e-05	0.261075	0.00382858	0.0288385	malK, mtlK, thuK; multiple sugar transport system ATP-binding protein [EC:3.6.3.-]
K00685	4.389e-05	6.54037e-05	0.575481	0.00393332	0.029183	ATE1; arginyl-tRNA---protein transferase [EC:2.3.2.8]
K01560	0.000207147	0.00026053	0.330796	0.00393332	0.029183	E3.8.1.2; 2-haloacid dehalogenase [EC:3.8.1.2]
K02398	0.000100732	0.000124979	0.311161	0.00393332	0.029183	flgM; negative regulator of flagellin synthesis FlgM
K09823	7.02866e-05	9.23279e-05	0.393517	0.00393332	0.029183	zur; Fur family transcriptional regulator, zinc uptake regulator
K11076	5.07184e-05	6.60905e-05	0.381933	0.00393332	0.029183	potG; putrescine transport system ATP-binding protein
K12511	4.78036e-05	6.5036e-05	0.444119	0.00393332	0.029183	tadC; tight adherence protein C
K02362	4.04552e-05	5.39902e-05	0.416372	0.00397831	0.029183	entD; enterobactin synthetase component D [EC:6.3.2.14 2.7.8.-]
K02610	3.49847e-05	4.77911e-05	0.450021	0.00397831	0.029183	paaB; ring-1,2-phenylacetyl-CoA epoxidase subunit PaaB
K02612	3.50182e-05	4.77911e-05	0.44864	0.00397831	0.029183	paaD; ring-1,2-phenylacetyl-CoA epoxidase subunit PaaD
K02618	3.28271e-05	4.46526e-05	0.443856	0.00397831	0.029183	paaZ; oxepin-CoA hydrolase / 3-oxo-5,6-dehydrosuberyl-CoA semialdehyde dehydrogenase [EC:3.3.2.12 1.2.1.91]
K03445	4.43812e-05	5.92163e-05	0.416045	0.00397831	0.029183	nepI; MFS transporter, DHA1 family, purine ribonucleoside efflux pump
K14267	4.06e-05	6.22751e-05	0.617177	0.00397831	0.029183	dapC; N-succinyldiaminopimelate aminotransferase [EC:2.6.1.17]
K01483	5.6703e-05	7.34392e-05	0.373125	0.00409412	0.0294991	allA; ureidoglycolate lyase [EC:4.3.2.3]
K02388	0.000182371	0.000218703	0.262102	0.00409412	0.0294991	flgC; flagellar basal-body rod protein FlgC
K03046	0.000727198	0.00069407	-0.0672656	0.00409412	0.0294991	rpoC; DNA-directed RNA polymerase subunit beta' [EC:2.7.7.6]
K07664	4.8267e-05	6.4251e-05	0.412682	0.00409412	0.0294991	baeR, smeR; two-component system, OmpR family, response regulator BaeR
K08676	0.00014389	8.95443e-05	-0.684298	0.00409412	0.0294991	tri; tricorn protease [EC:3.4.21.-]
K08963	0.000183076	0.000220573	0.268814	0.00409412	0.0294991	mtnA; methylthioribose-1-phosphate isomerase [EC:5.3.1.23]
K02611	3.51938e-05	4.79533e-05	0.446309	0.00413335	0.0294991	paaC; ring-1,2-phenylacetyl-CoA epoxidase subunit PaaC [EC:1.14.13.149]
K00311	5.09615e-05	7.67409e-05	0.590588	0.00426072	0.0294991	ETFDH; electron-transferring-flavoprotein dehydrogenase [EC:1.5.5.1]
K00433	6.62496e-05	0.000103944	0.649821	0.00426072	0.0294991	cpo; non-heme chloroperoxidase [EC:1.11.1.10]
K02396	0.000173844	0.000211201	0.28082	0.00426072	0.0294991	flgK; flagellar hook-associated protein 1 FlgK
K03797	0.00112209	0.000961987	-0.222096	0.00426072	0.0294991	E3.4.21.102, prc, ctpA; carboxyl-terminal processing protease [EC:3.4.21.102]
K06384	6.75071e-05	8.77507e-05	0.378372	0.00426072	0.0294991	spoIIM; stage II sporulation protein M
K07224	5.70913e-05	7.71727e-05	0.434819	0.00426072	0.0294991	efeO; iron uptake system component EfeO
K15975	0.000165901	0.000257609	0.634858	0.00426072	0.0294991	K15975; glyoxalase family protein
K01252	6.46136e-05	9.11795e-05	0.496872	0.00429385	0.0294991	entB, dhbB, vibB, mxcF; bifunctional isochorismate lyase / aryl carrier protein [EC:3.3.2.1 6.3.2.14]
K02657	3.45966e-05	5.47771e-05	0.66294	0.00429385	0.0294991	pilG; twitching motility two-component system response regulator PilG
K06596	3.59916e-05	5.63604e-05	0.647024	0.00429385	0.0294991	chpA; chemosensory pili system protein ChpA (sensor histidine kinase/response regulator)
K10017	3.93919e-05	5.30029e-05	0.428172	0.00429385	0.0294991	hisP; histidine transport system ATP-binding protein [EC:3.6.3.21]
K09469	5.68404e-05	2.01073e-05	-1.4992	0.00436041	0.0294991	aepZ; 2-aminoethylphosphonate-pyruvate transaminase
K00992	5.02055e-05	7.27828e-05	0.535751	0.0044333	0.0294991	murU; N-acetyl-alpha-D-muramate 1-phosphate uridylyltransferase [EC:2.7.7.99]
K01787	0.000276196	0.000166409	-0.730954	0.0044333	0.0294991	RENBP; N-acylglucosamine 2-epimerase [EC:5.1.3.8]
K01823	0.000168841	0.000226493	0.423801	0.0044333	0.0294991	idi, IDI; isopentenyl-diphosphate Delta-isomerase [EC:5.3.3.2]
K01841	0.000131971	5.34396e-05	-1.30424	0.0044333	0.0294991	pepM; phosphoenolpyruvate phosphomutase [EC:5.4.2.9]
K02259	7.53865e-05	0.000114578	0.603947	0.0044333	0.0294991	COX15, ctaA; cytochrome c oxidase assembly protein subunit 15
K02409	0.000156719	0.00019272	0.298326	0.0044333	0.0294991	fliF; flagellar M-ring protein FliF
K02414	7.89781e-05	0.000100312	0.344973	0.0044333	0.0294991	fliK; flagellar hook-length control protein FliK
K02419	0.000179626	0.000217078	0.273219	0.0044333	0.0294991	fliP; flagellar biosynthetic protein FliP
K03340	0.000315009	0.000238395	-0.402037	0.0044333	0.0294991	dapdh; diaminopimelate dehydrogenase [EC:1.4.1.16]
K03669	5.05519e-05	6.71243e-05	0.409071	0.0044333	0.0294991	mdoH; membrane glycosyltransferase [EC:2.4.1.-]
K06182	0.000187404	0.000240002	0.356898	0.0044333	0.0294991	rluF; 23S rRNA pseudouridine2604 synthase [EC:5.4.99.21]
K08641	0.000252046	0.000193793	-0.37917	0.0044333	0.0294991	vanX; zinc D-Ala-D-Ala dipeptidase [EC:3.4.13.22]
K11074	5.09387e-05	6.71511e-05	0.398649	0.0044333	0.0294991	potI; putrescine transport system permease protein
K11381	0.000135851	7.80142e-05	-0.800218	0.0044333	0.0294991	bkdA; 2-oxoisovalerate dehydrogenase E1 component [EC:1.2.4.4]
K12410	0.000628878	0.000548167	-0.198164	0.0044333	0.0294991	npdA; NAD-dependent deacetylase [EC:3.5.1.-]
K12952	0.000166863	0.000208332	0.320223	0.0044333	0.0294991	ctpE; cation-transporting P-type ATPase E [EC:3.6.3.-]
K00529	4.86527e-05	6.77141e-05	0.476935	0.00445998	0.0294991	hcaD; 3-phenylpropionate/trans-cinnamate dioxygenase ferredoxin reductase component [EC:1.18.1.3]
K02613	3.92766e-05	5.52445e-05	0.492162	0.00445998	0.0294991	paaE; ring-1,2-phenylacetyl-CoA epoxidase subunit PaaE
K08964	4.57224e-05	7.48456e-05	0.711017	0.00445998	0.0294991	mtnB; methylthioribulose-1-phosphate dehydratase [EC:4.2.1.109]
K09954	5.12773e-05	7.16139e-05	0.481919	0.00445998	0.0294991	K09954; uncharacterized protein
K16088	9.85031e-05	0.000143643	0.544251	0.00445998	0.0294991	TC.FEV.OM1, fhuE, fpvA, fptA; outer-membrane receptor for ferric coprogen and ferric-rhodotorulic acid
K00018	0.000429532	0.000344106	-0.319916	0.00461203	0.0294991	hprA; glycerate dehydrogenase [EC:1.1.1.29]
K00177	0.000305694	0.000235245	-0.377925	0.00461203	0.0294991	korC, oorC; 2-oxoglutarate ferredoxin oxidoreductase subunit gamma [EC:1.2.7.3]
K01960	0.000383408	0.000275638	-0.476104	0.00461203	0.0294991	pycB; pyruvate carboxylase subunit B [EC:6.4.1.1]
K02055	0.000188937	0.000243214	0.364322	0.00461203	0.0294991	ABC.SP.S; putative spermidine/putrescine transport system substrate-binding protein
K02283	0.000201798	0.000250233	0.310361	0.00461203	0.0294991	cpaF, tadA; pilus assembly protein CpaF
K02420	0.000182311	0.000218849	0.263533	0.00461203	0.0294991	fliQ; flagellar biosynthetic protein FliQ
K04063	6.03553e-05	8.34699e-05	0.467775	0.00461203	0.0294991	osmC; osmotically inducible protein OsmC
K06871	0.000958635	0.000706703	-0.439879	0.00461203	0.0294991	K06871; uncharacterized protein
K07054	9.86046e-05	0.00013048	0.404102	0.00461203	0.0294991	K07054; uncharacterized protein
K07316	0.000266722	0.000202505	-0.39738	0.00461203	0.0294991	mod; adenine-specific DNA-methyltransferase [EC:2.1.1.72]
K07397	0.000110565	0.000152149	0.460595	0.00461203	0.0294991	yhfA; putative redox protein
K12339	6.89066e-05	9.23726e-05	0.422822	0.00461203	0.0294991	cysM; cysteine synthase B [EC:2.5.1.47]
K00457	8.5309e-05	0.000137178	0.685284	0.00463192	0.0294991	HPD, hppD; 4-hydroxyphenylpyruvate dioxygenase [EC:1.13.11.27]
K01725	4.71592e-05	7.14419e-05	0.59923	0.00463192	0.0294991	cynS; cyanate lyase [EC:4.2.1.104]
K02848	3.97951e-05	5.17689e-05	0.379494	0.00463192	0.0294991	waaP, rfaP; heptose I phosphotransferase [EC:2.7.1.-]
K05548	4.25615e-05	7.03811e-05	0.725639	0.00463192	0.0294991	benK; MFS transporter, AAHS family, benzoate transport protein
K06140	5.65702e-05	7.9556e-05	0.491927	0.00463192	0.0294991	rnk; regulator of nucleoside diphosphate kinase
K06447	4.95194e-05	6.69378e-05	0.434827	0.00463192	0.0294991	astD; succinylglutamic semialdehyde dehydrogenase [EC:1.2.1.71]
K08994	7.7369e-05	0.000116914	0.595626	0.00463192	0.0294991	yneE, BEST; ion channel-forming bestrophin family protein
K15551	4.41913e-05	5.9315e-05	0.424636	0.00463192	0.0294991	tauA; taurine transport system substrate-binding protein
K00344	0.000203399	0.000299121	0.556416	0.00479711	0.0294991	qor, CRYZ; NADPH2:quinone reductase [EC:1.6.5.5]
K00459	0.000143528	0.000199019	0.471569	0.00479711	0.0294991	ncd2, npd; nitronate monooxygenase [EC:1.13.12.16]
K00794	0.000569426	0.000517558	-0.137788	0.00479711	0.0294991	ribH, RIB4; 6,7-dimethyl-8-ribityllumazine synthase [EC:2.5.1.78]
K00924	9.19886e-05	0.000134267	0.545573	0.00479711	0.0294991	E2.7.1.-; kinase [EC:2.7.1.-]
K01061	0.000121352	0.000158682	0.386945	0.00479711	0.0294991	E3.1.1.45; carboxymethylenebutenolidase [EC:3.1.1.45]
K01692	0.00014927	0.000193797	0.37662	0.00479711	0.0294991	paaF, echA; enoyl-CoA hydratase [EC:4.2.1.17]
K01893	0.000624567	0.00057712	-0.113984	0.00479711	0.0294991	NARS, asnS; asparaginyl-tRNA synthetase [EC:6.1.1.22]
K01975	0.000111798	0.000145823	0.383325	0.00479711	0.0294991	thpR; RNA 2',3'-cyclic 3'-phosphodiesterase [EC:3.1.4.58]
K02170	8.62904e-05	0.000120712	0.484293	0.00479711	0.0294991	bioH; pimeloyl-[acyl-carrier protein] methyl ester esterase [EC:3.1.1.85]
K02412	0.000180274	0.000216015	0.260934	0.00479711	0.0294991	fliI; flagellum-specific ATP synthase [EC:3.6.3.14]
K03336	4.49567e-05	6.84191e-05	0.605865	0.00479711	0.0294991	iolD; 3D-(3,5/4)-trihydroxycyclohexane-1,2-dione acylhydrolase (decyclizing) [EC:3.7.1.22]
K03638	9.89703e-05	0.000134415	0.441623	0.00479711	0.0294991	moaB; molybdopterin adenylyltransferase [EC:2.7.7.75]
K03647	0.000171627	0.000233269	0.442716	0.00479711	0.0294991	nrdI; protein involved in ribonucleotide reduction
K03652	0.000113375	0.000153033	0.43274	0.00479711	0.0294991	MPG; DNA-3-methyladenine glycosylase [EC:3.2.2.21]
K05795	0.000143748	0.000201321	0.485955	0.00479711	0.0294991	terD; tellurium resistance protein TerD
K06195	6.63996e-05	9.09242e-05	0.453489	0.00479711	0.0294991	apaG; ApaG protein
K07460	0.000568107	0.000489969	-0.213472	0.00479711	0.0294991	yraN; putative endonuclease
K08218	0.000529238	0.000415375	-0.349501	0.00479711	0.0294991	ampG; MFS transporter, PAT family, beta-lactamase induction signal transducer AmpG
K09796	4.79185e-05	7.31964e-05	0.61119	0.00479711	0.0294991	pccA; periplasmic copper chaperone A
K13766	4.11289e-05	6.0287e-05	0.551694	0.00479711	0.0294991	liuC; methylglutaconyl-CoA hydratase [EC:4.2.1.18]
K15770	0.000186689	0.000241471	0.371212	0.00479711	0.0294991	cycB, ganO; arabinogalactan oligomer / maltooligosaccharide transport system substrate-binding protein
K08967	4.81884e-05	7.9891e-05	0.729347	0.00480983	0.0294991	mtnD, mtnZ, ADI1; 1,2-dihydroxy-3-keto-5-methylthiopentene dioxygenase [EC:1.13.11.53 1.13.11.54]
K00176	0.000302107	0.000233807	-0.369745	0.00498871	0.0294991	korD, oorD; 2-oxoglutarate ferredoxin oxidoreductase subunit delta [EC:1.2.7.3]
K01226	0.00017966	0.000233375	0.377379	0.00498871	0.0294991	treC; trehalose-6-phosphate hydrolase [EC:3.2.1.93]
K01421	0.000382364	0.00048095	0.330939	0.00498871	0.0294991	yhgE; putative membrane protein
K01610	0.000455445	0.000402609	-0.177896	0.00498871	0.0294991	E4.1.1.49, pckA; phosphoenolpyruvate carboxykinase (ATP) [EC:4.1.1.49]
K01897	0.00146094	0.00128357	-0.186736	0.00498871	0.0294991	ACSL, fadD; long-chain acyl-CoA synthetase [EC:6.2.1.3]
K01995	0.000505546	0.000579601	0.197218	0.00498871	0.0294991	livG; branched-chain amino acid transport system ATP-binding protein
K01996	0.000513031	0.000586079	0.192048	0.00498871	0.0294991	livF; branched-chain amino acid transport system ATP-binding protein
K02190	0.000358038	0.000250042	-0.517946	0.00498871	0.0294991	cbiK; sirohydrochlorin cobaltochelatase [EC:4.99.1.3]
K02276	8.14089e-05	0.000120905	0.57062	0.00498871	0.0294991	coxC, ctaE; cytochrome c oxidase subunit III [EC:1.9.3.1]
K02481	0.000326094	0.000217732	-0.582733	0.00498871	0.0294991	K02481; two-component system, NtrC family, response regulator
K03555	0.000707691	0.000675359	-0.0674661	0.00498871	0.0294991	mutS; DNA mismatch repair protein MutS
K03671	0.00133926	0.00118392	-0.177859	0.00498871	0.0294991	trxA; thioredoxin 1
K03741	0.000159089	0.000204271	0.360648	0.00498871	0.0294991	ARSC2, arsC; arsenate reductase [EC:1.20.4.1]
K03825	8.25997e-05	0.000111358	0.430993	0.00498871	0.0294991	yhhY; putative acetyltransferase [EC:2.3.1.-]
K05601	0.000515606	0.000435918	-0.24221	0.00498871	0.0294991	hcp; hydroxylamine reductase [EC:1.7.99.1]
K06402	5.86191e-05	7.98363e-05	0.445674	0.00498871	0.0294991	spoIVFB; stage IV sporulation protein FB [EC:3.4.24.-]
K06878	0.000201948	0.000282462	0.484072	0.00498871	0.0294991	K06878; tRNA-binding protein
K07040	0.000431154	0.000493002	0.19339	0.00498871	0.0294991	K07040; uncharacterized protein
K09457	0.000334654	0.000266464	-0.328732	0.00498871	0.0294991	queF; 7-cyano-7-deazaguanine reductase [EC:1.7.1.13]
K09789	0.000283773	0.000200485	-0.501247	0.00498871	0.0294991	bioG; pimeloyl-[acyl-carrier protein] methyl ester esterase [EC:3.1.1.85]
K09963	0.000269598	0.000376569	0.482103	0.00498871	0.0294991	K09963; uncharacterized protein
K11041	9.27664e-05	0.000126378	0.446073	0.00498871	0.0294991	eta; exfoliative toxin A/B
K11075	5.08307e-05	6.72354e-05	0.403521	0.00498871	0.0294991	potH; putrescine transport system permease protein
K11209	0.000120961	0.000162422	0.425207	0.00498871	0.0294991	yghU, yfcG; GSH-dependent disulfide-bond oxidoreductase [EC:1.8.4.-]
K16323	3.54215e-05	5.37354e-05	0.601247	0.00498871	0.0294991	yxjA, nupG; purine nucleoside transport protein
K01484	4.9532e-05	6.66232e-05	0.427664	0.00499391	0.0294991	astB; succinylarginine dihydrolase [EC:3.5.3.23]
K01690	6.02097e-05	8.16133e-05	0.438807	0.00499391	0.0294991	edd; phosphogluconate dehydratase [EC:4.2.1.12]
K02672	3.90419e-05	5.87994e-05	0.590777	0.00499391	0.0294991	pilW; type IV pilus assembly protein PilW
K05710	4.45031e-05	5.96261e-05	0.42204	0.00499391	0.0294991	hcaC; 3-phenylpropionate/trans-cinnamate dioxygenase ferredoxin component
K05522	5.02231e-05	7.129e-05	0.505348	0.00518433	0.0297526	nei; endonuclease VIII [EC:3.2.2.- 4.2.99.18]
K05819	3.95415e-05	5.49607e-05	0.475035	0.00518433	0.0297526	mhpT; MFS transporter, AAHS family, 3-hydroxyphenylpropionic acid transporter
K09781	7.72294e-05	0.00010715	0.472411	0.00518433	0.0297526	K09781; uncharacterized protein
K00053	0.000618874	0.000652198	0.0756624	0.00518705	0.0297526	ilvC; ketol-acid reductoisomerase [EC:1.1.1.86]
K00059	0.00190843	0.00212459	0.154793	0.00518705	0.0297526	fabG; 3-oxoacyl-[acyl-carrier protein] reductase [EC:1.1.1.100]
K00979	0.000435027	0.000370177	-0.232892	0.00518705	0.0297526	kdsB; 3-deoxy-manno-octulosonate cytidylyltransferase (CMP-KDO synthetase) [EC:2.7.7.38]
K02073	0.000888335	0.00103433	0.21952	0.00518705	0.0297526	metQ; D-methionine transport system substrate-binding protein
K02411	0.00014164	0.00017419	0.298434	0.00518705	0.0297526	fliH; flagellar assembly protein FliH
K02527	0.000340897	0.000283934	-0.263777	0.00518705	0.0297526	kdtA, waaA; 3-deoxy-D-manno-octulosonic-acid transferase [EC:2.4.99.12 2.4.99.13 2.4.99.14 2.4.99.15]
K02819	0.000170572	0.000222049	0.380498	0.00518705	0.0297526	PTS-Tre-EIIC, treB; PTS system, trehalose-specific IIC component
K03650	0.000704961	0.000669933	-0.0735271	0.00518705	0.0297526	mnmE, trmE, MSS1; tRNA modification GTPase [EC:3.6.-.-]
K03769	0.000138876	0.000174152	0.326557	0.00518705	0.0297526	ppiC; peptidyl-prolyl cis-trans isomerase C [EC:5.2.1.8]
K03827	0.000394758	0.000269844	-0.548843	0.00518705	0.0297526	yjaB; putative acetyltransferase [EC:2.3.1.-]
K07461	0.000367057	0.000422654	0.203472	0.00518705	0.0297526	K07461; putative endonuclease
K13771	7.06434e-05	9.02391e-05	0.353197	0.00518705	0.0297526	nsrR; Rrf2 family transcriptional regulator, nitric oxide-sensitive transcriptional repressor
K15778	4.90541e-05	6.68225e-05	0.44596	0.00518705	0.0297526	pmm-pgm; phosphomannomutase / phosphoglucomutase [EC:5.4.2.8 5.4.2.2]
K16301	7.22409e-05	8.45047e-05	0.226215	0.00518705	0.0297526	efeB; deferrochelatase/peroxidase EfeB [EC:1.11.1.-]
K00090	8.18876e-05	0.000117405	0.519779	0.00538129	0.0300594	ghrB; glyoxylate/hydroxypyruvate/2-ketogluconate reductase [EC:1.1.1.79 1.1.1.81 1.1.1.215]
K00154	3.57773e-05	5.75469e-05	0.685693	0.00538129	0.0300594	E1.2.1.68; coniferyl-aldehyde dehydrogenase [EC:1.2.1.68]
K00216	6.44825e-05	9.02231e-05	0.484591	0.00538129	0.0300594	entA; 2,3-dihydro-2,3-dihydroxybenzoate dehydrogenase [EC:1.3.1.28]
K06884	6.89546e-05	9.11801e-05	0.403074	0.00538129	0.0300594	K06884; uncharacterized protein
K07119	7.45075e-05	0.000103204	0.470036	0.00538129	0.0300594	K07119; uncharacterized protein
K07661	5.34622e-05	7.24022e-05	0.437513	0.00538129	0.0300594	rstA; two-component system, OmpR family, response regulator RstA
K07740	4.31936e-05	5.74883e-05	0.412452	0.00538129	0.0300594	rsd; regulator of sigma D
K01190	0.00194592	0.00141354	-0.461145	0.00539231	0.0300594	lacZ; beta-galactosidase [EC:3.2.1.23]
K01523	0.000110789	0.000154444	0.479271	0.00539231	0.0300594	hisE; phosphoribosyl-ATP pyrophosphohydrolase [EC:3.6.1.31]
K02523	0.000338433	0.000283824	-0.253874	0.00539231	0.0300594	ispB; octaprenyl-diphosphate synthase [EC:2.5.1.90]
K03043	0.000725015	0.000697058	-0.0567322	0.00539231	0.0300594	rpoB; DNA-directed RNA polymerase subunit beta [EC:2.7.7.6]
K03095	0.000119049	0.000172958	0.538861	0.00539231	0.0300594	sprL; SprT-like protein
K03708	0.000168904	0.000215742	0.353109	0.00539231	0.0300594	ctsR; transcriptional regulator of stress and heat shock response
K05812	4.64747e-05	6.0576e-05	0.3823	0.00539231	0.0300594	yfiP; DTW domain-containing protein
K06411	0.000111018	0.000141666	0.351698	0.00539231	0.0300594	spoVFB; dipicolinate synthase subunit B
K08973	4.84725e-05	7.40753e-05	0.611825	0.00539231	0.0300594	K08973; putative membrane protein
K11183	6.54296e-05	7.02681e-05	0.102925	0.00539231	0.0300594	PTS-HPR.FRUB, fruB, fpr; phosphocarrier protein FPr
K00117	7.07473e-05	9.65055e-05	0.447936	0.00558498	0.0304371	gcd; quinoprotein glucose dehydrogenase [EC:1.1.5.2]
K00363	9.79646e-05	0.000139837	0.513412	0.00558498	0.0304371	nirD; nitrite reductase (NADH) small subunit [EC:1.7.1.15]
K01682	7.02012e-05	9.40478e-05	0.421899	0.00558498	0.0304371	acnB; aconitate hydratase 2 / 2-methylisocitrate dehydratase [EC:4.2.1.3 4.2.1.99]
K19337	6.74093e-05	9.23934e-05	0.454842	0.00558498	0.0304371	hexR; RpiR family transcriptional regulator, carbohydrate utilization regulator
K01572	0.000740611	0.000522483	-0.503333	0.00560469	0.0304371	oadB; oxaloacetate decarboxylase, beta subunit [EC:4.1.1.3]
K01998	0.00052108	0.000596255	0.194425	0.00560469	0.0304371	livM; branched-chain amino acid transport system permease protein
K02014	0.00260549	0.00213791	-0.285358	0.00560469	0.0304371	TC.FEV.OM; iron complex outermembrane recepter protein
K02029	0.00106444	0.00123693	0.216679	0.00560469	0.0304371	ABC.PA.P; polar amino acid transport system permease protein
K03117	0.000115591	0.000143935	0.316388	0.00560469	0.0304371	tatB; sec-independent protein translocase protein TatB
K06959	0.000688837	0.000654376	-0.0740446	0.00560469	0.0304371	tex; protein Tex
K07642	5.00128e-05	6.63615e-05	0.408049	0.00560469	0.0304371	baeS, smeS; two-component system, OmpR family, sensor histidine kinase BaeS [EC:2.7.13.3]
K07666	8.63808e-05	9.83561e-05	0.187304	0.00560469	0.0304371	qseB; two-component system, OmpR family, response regulator QseB
K11740	3.72128e-05	4.78243e-05	0.361943	0.00560469	0.0304371	nfrB; bacteriophage N4 adsorption protein B
K14260	0.000184049	0.000230207	0.322843	0.00560469	0.0304371	alaA; alanine-synthesizing transaminase [EC:2.6.1.66 2.6.1.2]
K14261	5.25034e-05	6.69153e-05	0.349926	0.00560469	0.0304371	alaC; alanine-synthesizing transaminase [EC:2.6.1.-]
K16169	0.000128207	0.000180857	0.496374	0.00560469	0.0304371	pbuX; xanthine permease
K01113	5.70262e-05	8.74323e-05	0.61654	0.00579561	0.0311283	phoD; alkaline phosphatase D [EC:3.1.3.1]
K01070	0.000106206	0.000142845	0.427587	0.00582442	0.0311283	frmB, ESD, fghA; S-formylglutathione hydrolase [EC:3.1.2.12]
K01890	0.000733551	0.000695144	-0.0775862	0.00582442	0.0311283	FARSB, pheT; phenylalanyl-tRNA synthetase beta chain [EC:6.1.1.20]
K02203	6.35712e-05	8.05852e-05	0.342143	0.00582442	0.0311283	thrH; phosphoserine / homoserine phosphotransferase [EC:3.1.3.3 2.7.1.39]
K02275	9.52108e-05	0.000144787	0.604737	0.00582442	0.0311283	coxB, ctaC; cytochrome c oxidase subunit II [EC:1.9.3.1]
K02601	0.000763582	0.00072577	-0.0732718	0.00582442	0.0311283	nusG; transcriptional antiterminator NusG
K05815	0.000117996	0.000144879	0.29611	0.00582442	0.0311283	ugpE; sn-glycerol 3-phosphate transport system permease protein
K07029	0.000137554	0.000194407	0.499078	0.00582442	0.0311283	dagK; diacylglycerol kinase (ATP) [EC:2.7.1.107]
K09019	3.82628e-05	4.94628e-05	0.370403	0.00582442	0.0311283	rutE; 3-hydroxypropanoate dehydrogenase [EC:1.1.1.-]
K09698	0.000152662	0.000203803	0.41684	0.00582442	0.0311283	gltX; nondiscriminating glutamyl-tRNA synthetase [EC:6.1.1.24]
K03774	6.0062e-05	8.1134e-05	0.433855	0.00601337	0.0315419	slpA; FKBP-type peptidyl-prolyl cis-trans isomerase SlpA [EC:5.2.1.8]
K18104	5.73322e-05	9.32098e-05	0.701136	0.00601337	0.0315419	abcA, bmrA; ATP-binding cassette, subfamily B, bacterial AbcA/BmrA [EC:3.6.3.44]
K00210	0.000139655	8.6227e-05	-0.69566	0.00605169	0.0315419	E1.3.1.12; prephenate dehydrogenase [EC:1.3.1.12]
K01011	0.000200035	0.000252401	0.335466	0.00605169	0.0315419	TST, MPST, sseA; thiosulfate/3-mercaptopyruvate sulfurtransferase [EC:2.8.1.1 2.8.1.2]
K01467	0.000115999	0.000159829	0.462419	0.00605169	0.0315419	ampC; beta-lactamase class C [EC:3.5.2.6]
K01724	7.24873e-05	0.000110822	0.61244	0.00605169	0.0315419	PCBD, phhB; 4a-hydroxytetrahydrobiopterin dehydratase [EC:4.2.1.96]
K01997	0.000518229	0.00059108	0.189764	0.00605169	0.0315419	livH; branched-chain amino acid transport system permease protein
K02240	0.000141755	0.000199069	0.489873	0.00605169	0.0315419	comFA; competence protein ComFA
K03449	0.00012149	0.000161221	0.408205	0.00605169	0.0315419	MFS.CP; MFS transporter, CP family, cyanate transporter
K03484	0.000248864	0.000308374	0.309324	0.00605169	0.0315419	scrR; LacI family transcriptional regulator, sucrose operon repressor
K05970	0.000731329	0.000488715	-0.581528	0.00605169	0.0315419	SIAE; sialate O-acetylesterase [EC:3.1.1.53]
K06286	0.000123694	0.000175885	0.507857	0.00605169	0.0315419	ezrA; septation ring formation regulator
K07322	0.000446124	0.000367343	-0.280316	0.00605169	0.0315419	ytfE, scdA; regulator of cell morphogenesis and NO signaling
K09962	0.000111543	0.000161594	0.53477	0.00605169	0.0315419	K09962; uncharacterized protein
K10804	7.69432e-05	0.000100824	0.389974	0.00605169	0.0315419	tesA; acyl-CoA thioesterase I [EC:3.1.2.- 3.1.1.5]
K18842	3.21049e-05	4.1105e-05	0.35652	0.00605169	0.0315419	chpS, chpBI; antitoxin ChpS
K07806	3.6592e-05	4.65901e-05	0.348495	0.00623847	0.0316404	arnB, pmrH; UDP-4-amino-4-deoxy-L-arabinose-oxoglutarate aminotransferase [EC:2.6.1.87]
K10255	3.40506e-05	5.47958e-05	0.686385	0.00623847	0.0316404	FAD6, desA; acyl-lipid omega-6 desaturase (Delta-12 desaturase) [EC:1.14.19.23 1.14.19.45]
K10537	3.88934e-05	5.02756e-05	0.370335	0.00623847	0.0316404	araF; L-arabinose transport system substrate-binding protein
K16291	4.14106e-05	5.31523e-05	0.360133	0.00623847	0.0316404	erfK; L,D-transpeptidase ErfK/SrfK
K00131	0.000105919	0.000154926	0.548625	0.00628674	0.0316404	gapN; glyceraldehyde-3-phosphate dehydrogenase (NADP+) [EC:1.2.1.9]
K00302	7.88362e-05	0.000130985	0.732475	0.00628674	0.0316404	soxA; sarcosine oxidase, subunit alpha [EC:1.5.3.1]
K00627	0.000322578	0.000420461	0.382326	0.00628674	0.0316404	DLAT, aceF, pdhC; pyruvate dehydrogenase E2 component (dihydrolipoamide acetyltransferase) [EC:2.3.1.12]
K01281	0.000110622	0.000161055	0.541913	0.00628674	0.0316404	pepX; X-Pro dipeptidyl-peptidase [EC:3.4.14.11]
K01843	0.000285792	0.000223699	-0.353408	0.00628674	0.0316404	kamA; lysine 2,3-aminomutase [EC:5.4.3.2]
K01894	8.08917e-05	0.000106592	0.398036	0.00628674	0.0316404	gluQ; glutamyl-Q tRNA(Asp) synthetase [EC:6.1.1.-]
K02387	0.000175732	0.000209264	0.251947	0.00628674	0.0316404	flgB; flagellar basal-body rod protein FlgB
K03269	0.000319945	0.000265006	-0.271799	0.00628674	0.0316404	lpxH; UDP-2,3-diacylglucosamine hydrolase [EC:3.6.1.54]
K03338	5.34263e-05	7.31405e-05	0.453121	0.00628674	0.0316404	iolC; 5-dehydro-2-deoxygluconokinase [EC:2.7.1.92]
K06887	8.1657e-05	0.000115854	0.504657	0.00628674	0.0316404	K06887; uncharacterized protein
K06975	0.00049931	0.000414413	-0.268868	0.00628674	0.0316404	K06975; uncharacterized protein
K07271	0.000445083	0.000316975	-0.489705	0.00628674	0.0316404	licD; lipopolysaccharide cholinephosphotransferase [EC:2.7.8.-]
K07391	0.000605415	0.000528365	-0.19639	0.00628674	0.0316404	comM; magnesium chelatase family protein
K07690	5.5347e-05	7.5674e-05	0.451292	0.00628674	0.0316404	evgA, bvgA; two-component system, NarL family, response regulator EvgA
K08738	6.50575e-05	9.90342e-05	0.606211	0.00628674	0.0316404	CYC; cytochrome c
K09921	5.79253e-05	7.49764e-05	0.372243	0.00628674	0.0316404	K09921; uncharacterized protein
K11720	0.000432121	0.000366661	-0.236989	0.00628674	0.0316404	lptG; lipopolysaccharide export system permease protein
K15987	0.000399845	0.000312645	-0.354914	0.00628674	0.0316404	hppA; K(+)-stimulated pyrophosphate-energized sodium pump [EC:3.6.1.1]
K19049	0.000109142	5.1105e-05	-1.09466	0.00628674	0.0316404	cslA; chondroitin AC lyase [EC:4.2.2.5]
K00228	7.66095e-05	0.000106119	0.470086	0.00647113	0.0323319	CPOX, hemF; coproporphyrinogen III oxidase [EC:1.3.3.3]
K02663	4.36901e-05	6.72814e-05	0.6229	0.00647113	0.0323319	pilN; type IV pilus assembly protein PilN
K06445	5.78433e-05	7.64428e-05	0.40223	0.00647113	0.0323319	fadE; acyl-CoA dehydrogenase [EC:1.3.99.-]
K00009	0.000134682	0.000174933	0.377242	0.00652977	0.0323319	mtlD; mannitol-1-phosphate 5-dehydrogenase [EC:1.1.1.17]
K00067	0.000883913	0.000780212	-0.180039	0.00652977	0.0323319	rfbD, rmlD; dTDP-4-dehydrorhamnose reductase [EC:1.1.1.133]
K00364	0.000156649	0.000204368	0.383632	0.00652977	0.0323319	E1.7.1.7, guaC; GMP reductase [EC:1.7.1.7]
K00574	0.000173144	0.000214977	0.312206	0.00652977	0.0323319	cfa; cyclopropane-fatty-acyl-phospholipid synthase [EC:2.1.1.79]
K01434	5.67274e-05	8.66717e-05	0.611514	0.00652977	0.0323319	E3.5.1.11; penicillin amidase [EC:3.5.1.11]
K02744	0.000140407	0.000185094	0.398643	0.00652977	0.0323319	PTS-Aga-EIIA, agaF; PTS system, N-acetylgalactosamine-specific IIA component [EC:2.7.1.-]
K03522	0.000662788	0.000585962	-0.177739	0.00652977	0.0323319	fixB, etfA; electron transfer flavoprotein alpha subunit
K07228	5.68492e-05	9.07346e-05	0.674513	0.00652977	0.0323319	K07228; TrkA domain protein
K11210	4.238e-05	6.8199e-05	0.686367	0.00671157	0.0329461	fosB; metallothiol transferase [EC:2.5.1.-]
K00525	0.000928018	0.000843187	-0.138301	0.00678101	0.0329461	E1.17.4.1A, nrdA, nrdE; ribonucleoside-diphosphate reductase alpha chain [EC:1.17.4.1]
K01669	0.000130264	0.000183908	0.497546	0.00678101	0.0329461	phrB; deoxyribodipyrimidine photo-lyase [EC:4.1.99.3]
K01920	7.77922e-05	0.000104625	0.427528	0.00678101	0.0329461	gshB; glutathione synthase [EC:6.3.2.3]
K02086	0.00013074	0.000183889	0.492139	0.00678101	0.0329461	dnaD; DNA replication protein
K02662	6.38298e-05	8.62382e-05	0.434097	0.00678101	0.0329461	pilM; type IV pilus assembly protein PilM
K03325	0.000116552	0.000155222	0.413354	0.00678101	0.0329461	ACR3, arsB; arsenite transporter
K03346	0.000130451	0.000183547	0.492639	0.00678101	0.0329461	dnaB; replication initiation and membrane attachment protein
K03719	0.000379739	0.000482304	0.344932	0.00678101	0.0329461	lrp; Lrp/AsnC family transcriptional regulator, leucine-responsive regulatory protein
K05367	0.000222916	0.000170391	-0.387657	0.00678101	0.0329461	pbpC; penicillin-binding protein 1C [EC:2.4.1.129]
K06929	0.000164138	0.000217504	0.406137	0.00678101	0.0329461	K06929; uncharacterized protein
K07723	4.52139e-05	6.83533e-05	0.596246	0.00678101	0.0329461	ndoAI; CopG family transcriptional regulator / antitoxin EndoAI
K14665	4.56485e-05	6.80234e-05	0.575463	0.00678101	0.0329461	amhX; amidohydrolase [EC:3.5.1.-]
K06145	7.37827e-05	8.32789e-05	0.174667	0.00696	0.0335305	gntR; LacI family transcriptional regulator, gluconate utilization system Gnt-I transcriptional repressor
K00859	0.000754952	0.000709834	-0.0889036	0.0070407	0.0335305	coaE; dephospho-CoA kinase [EC:2.7.1.24]
K00925	0.00070035	0.000661359	-0.0826438	0.0070407	0.0335305	ackA; acetate kinase [EC:2.7.2.1]
K01155	0.000188837	0.000124092	-0.60573	0.0070407	0.0335305	E3.1.21.4; type II restriction enzyme [EC:3.1.21.4]
K01496	0.000116115	0.000161084	0.472259	0.0070407	0.0335305	hisI; phosphoribosyl-AMP cyclohydrolase [EC:3.5.4.19]
K02407	0.000159223	0.000192685	0.275198	0.0070407	0.0335305	fliD; flagellar hook-associated protein 2
K02410	0.000181534	0.000217295	0.259415	0.0070407	0.0335305	fliG; flagellar motor switch protein FliG
K02745	9.8949e-05	0.000134022	0.437713	0.0070407	0.0335305	PTS-Aga-EIIB, agaV; PTS system, N-acetylgalactosamine-specific IIB component [EC:2.7.1.-]
K03224	4.63493e-05	6.09032e-05	0.393971	0.0070407	0.0335305	yscN, sctN, hrcN, ssaN; ATP synthase in type III secretion protein N [EC:3.6.3.14]
K03930	7.72378e-05	0.000111495	0.529599	0.0070407	0.0335305	estA; putative tributyrin esterase [EC:3.1.1.-]
K07102	5.33676e-05	7.53762e-05	0.498144	0.0070407	0.0335305	amgK; N-acetylmuramate 1-kinase [EC:2.7.1.221]
K07516	6.79884e-05	0.00010459	0.621381	0.0070407	0.0335305	fadN; 3-hydroxyacyl-CoA dehydrogenase [EC:1.1.1.35]
K07570	0.000134116	0.00018387	0.455198	0.0070407	0.0335305	GSP13; general stress protein 13
K11216	6.11534e-05	8.09273e-05	0.404193	0.0070407	0.0335305	lsrK; autoinducer-2 kinase [EC:2.7.1.189]
K02336	4.59232e-05	5.92951e-05	0.368688	0.00721667	0.0339912	polB; DNA polymerase II [EC:2.7.7.7]
K00145	0.00052657	0.000574807	0.126453	0.00730908	0.0339912	argC; N-acetyl-gamma-glutamyl-phosphate reductase [EC:1.2.1.38]
K01639	0.000403608	0.000303233	-0.412528	0.00730908	0.0339912	E4.1.3.3, nanA, NPL; N-acetylneuraminate lyase [EC:4.1.3.3]
K01640	0.000129062	0.000172727	0.420433	0.00730908	0.0339912	E4.1.3.4, HMGCL, hmgL; hydroxymethylglutaryl-CoA lyase [EC:4.1.3.4]
K02196	6.9746e-05	7.32093e-05	0.0699175	0.00730908	0.0339912	ccmD; heme exporter protein D
K02417	0.000205013	0.00025323	0.304734	0.00730908	0.0339912	fliNY, fliN; flagellar motor switch protein FliN/FliY
K03230	4.61756e-05	6.063e-05	0.392902	0.00730908	0.0339912	yscV, sctV, hrcV, ssaV, invA; type III secretion protein V
K03386	0.000653563	0.000588593	-0.151055	0.00730908	0.0339912	PRDX2_4, ahpC; peroxiredoxin (alkyl hydroperoxide reductase subunit C) [EC:1.11.1.15]
K03526	0.00063144	0.000578145	-0.127214	0.00730908	0.0339912	gcpE, ispG; (E)-4-hydroxy-3-methylbut-2-enyl-diphosphate synthase [EC:1.17.7.1 1.17.7.3]
K03787	0.000376583	0.000320132	-0.234301	0.00730908	0.0339912	surE; 5'-nucleotidase [EC:3.1.3.5]
K04074	0.000210255	0.000258287	0.296832	0.00730908	0.0339912	divIVA; cell division initiation protein
K05813	0.000117385	0.000143379	0.28859	0.00730908	0.0339912	ugpB; sn-glycerol 3-phosphate transport system substrate-binding protein
K06188	0.00012878	0.000166151	0.367591	0.00730908	0.0339912	aqpZ; aquaporin Z
K10557	5.79075e-05	7.67758e-05	0.406902	0.00730908	0.0339912	lsrD; AI-2 transport system permease protein
K12373	0.00147263	0.000979218	-0.588693	0.00730908	0.0339912	HEXA_B; hexosaminidase [EC:3.2.1.52]
K17247	5.53117e-05	7.13436e-05	0.3672	0.00730908	0.0339912	msrQ; methionine sulfoxide reductase heme-binding subunit
K18691	0.000255258	0.00019839	-0.363612	0.00730908	0.0339912	mltF; membrane-bound lytic murein transglycosylase F [EC:4.2.2.-]
K05577	3.50114e-05	5.40616e-05	0.626781	0.0074818	0.0342404	ndhF; NAD(P)H-quinone oxidoreductase subunit 5 [EC:1.6.5.3]
K01206	0.00103952	0.000733772	-0.502513	0.00758637	0.0342404	FUCA; alpha-L-fucosidase [EC:3.2.1.51]
K01497	9.17062e-05	0.000107603	0.230632	0.00758637	0.0342404	ribA, RIB1; GTP cyclohydrolase II [EC:3.5.4.25]
K01575	0.000126654	0.000179796	0.50546	0.00758637	0.0342404	alsD, budA, aldC; acetolactate decarboxylase [EC:4.1.1.5]
K01621	0.000101209	0.000133871	0.403504	0.00758637	0.0342404	xfp, xpk; xylulose-5-phosphate/fructose-6-phosphate phosphoketolase [EC:4.1.2.9 4.1.2.22]
K02236	0.000123758	0.000175635	0.505059	0.00758637	0.0342404	comC; leader peptidase (prepilin peptidase) / N-methyltransferase [EC:3.4.23.43 2.1.1.-]
K02274	8.56821e-05	0.000129667	0.59774	0.00758637	0.0342404	coxA, ctaD; cytochrome c oxidase subunit I [EC:1.9.3.1]
K02377	0.000335587	0.000264935	-0.341049	0.00758637	0.0342404	TSTA3, fcl; GDP-L-fucose synthase [EC:1.1.1.271]
K02483	0.000188876	0.000254174	0.428378	0.00758637	0.0342404	K02483; two-component system, OmpR family, response regulator
K02495	0.00139986	0.00124186	-0.172778	0.00758637	0.0342404	hemN, hemZ; oxygen-independent coproporphyrinogen III oxidase [EC:1.3.98.3]
K03222	4.59231e-05	6.01619e-05	0.389632	0.00758637	0.0342404	yscJ, sctJ, hrcJ, ssaJ; type III secretion protein J
K03226	4.60261e-05	6.00347e-05	0.383344	0.00758637	0.0342404	yscR, sctR, hrcR, ssaR; type III secretion protein R
K03478	7.50563e-05	9.71851e-05	0.372761	0.00758637	0.0342404	chbG; chitin disaccharide deacetylase [EC:3.5.1.105]
K05799	0.00022287	0.000253198	0.184064	0.00758637	0.0342404	pdhR; GntR family transcriptional regulator, transcriptional repressor for pyruvate dehydrogenase complex
K06310	8.30687e-05	0.000118461	0.512034	0.00758637	0.0342404	yndD; spore germination protein
K07104	0.000142847	0.000211999	0.569585	0.00758637	0.0342404	catE; catechol 2,3-dioxygenase [EC:1.13.11.2]
K07147	5.63887e-05	7.31772e-05	0.37599	0.00758637	0.0342404	msrP; methionine sulfoxide reductase catalytic subunit [EC:1.8.-.-]
K07177	0.000131311	0.000190119	0.533909	0.00758637	0.0342404	K07177; Lon-like protease
K07246	5.70046e-05	7.22797e-05	0.342512	0.00758637	0.0342404	ttuC, dmlA; tartrate dehydrogenase/decarboxylase / D-malate dehydrogenase [EC:1.1.1.93 4.1.1.73 1.1.1.83]
K10556	5.87314e-05	7.8022e-05	0.409748	0.00758637	0.0342404	lsrC; AI-2 transport system permease protein
K17713	6.8564e-05	9.02948e-05	0.397192	0.00758637	0.0342404	bamB; outer membrane protein assembly factor BamB
K19745	4.73095e-05	6.18981e-05	0.387763	0.00758637	0.0342404	acuI; acrylyl-CoA reductase (NADPH) [EC:1.3.1.-]
K01825	5.4364e-05	7.40249e-05	0.445359	0.00775563	0.0347713	fadB; 3-hydroxyacyl-CoA dehydrogenase / enoyl-CoA hydratase / 3-hydroxybutyryl-CoA epimerase / enoyl-CoA isomerase [EC:1.1.1.35 4.2.1.17 5.1.2.3 5.3.3.8]
K02399	5.24178e-05	6.91761e-05	0.400217	0.00775563	0.0347713	flgN; flagella synthesis protein FlgN
K06219	4.62902e-05	6.12752e-05	0.404597	0.00775563	0.0347713	smtA; S-adenosylmethionine-dependent methyltransferase
K07070	5.41244e-05	7.35789e-05	0.443012	0.00775563	0.0347713	K07070; uncharacterized protein
K09916	5.39546e-05	7.35073e-05	0.446142	0.00775563	0.0347713	K09916; uncharacterized protein
K00930	0.000522546	0.000570126	0.125722	0.00787284	0.0349708	argB; acetylglutamate kinase [EC:2.7.2.8]
K02416	0.000175162	0.000210261	0.26349	0.00787284	0.0349708	fliM; flagellar motor switch protein FliM
K03219	4.67195e-05	6.16563e-05	0.400224	0.00787284	0.0349708	yscC, sctC, ssaC; type III secretion protein C
K03611	0.000180671	0.000249561	0.466024	0.00787284	0.0349708	dsbB; disulfide bond formation protein DsbB
K06019	5.20506e-05	7.43029e-05	0.513504	0.00787284	0.0349708	ppaX; pyrophosphatase PpaX [EC:3.6.1.1]
K06910	0.000104346	0.000131627	0.335083	0.00787284	0.0349708	K06910; uncharacterized protein
K07729	0.000792486	0.000996037	0.329815	0.00787284	0.0349708	K07729; putative transcriptional regulator
K03435	4.36379e-05	5.8153e-05	0.414274	0.00803841	0.0356123	fruR1, fruR; LacI family transcriptional regulator, fructose operon transcriptional repressor
K11905	5.9851e-05	6.90136e-05	0.205505	0.00803841	0.0356123	K11905; type VI secretion system protein
K00406	4.39592e-05	6.56674e-05	0.579012	0.00816873	0.0356733	ccoP; cytochrome c oxidase cbb3-type subunit III
K01183	0.000182379	0.000213463	0.227046	0.00816873	0.0356733	E3.2.1.14; chitinase [EC:3.2.1.14]
K01589	0.00024483	0.000319161	0.382506	0.00816873	0.0356733	purK; 5-(carboxyamino)imidazole ribonucleotide synthase [EC:6.3.4.18]
K02192	6.6588e-05	8.41386e-05	0.337505	0.00816873	0.0356733	bfd; bacterioferritin-associated ferredoxin
K03706	0.000213134	0.00026014	0.287527	0.00816873	0.0356733	codY; transcriptional pleiotropic repressor
K04087	0.000107289	0.000120485	0.167351	0.00816873	0.0356733	hflC; membrane protease subunit HflC [EC:3.4.-.-]
K07586	0.000143137	0.000193702	0.436443	0.00816873	0.0356733	ygaC; uncharacterized protein
K07979	0.000430983	0.000493261	0.194719	0.00816873	0.0356733	ytrA; GntR family transcriptional regulator
K10831	4.34321e-05	5.67835e-05	0.386709	0.00816873	0.0356733	tauB; taurine transport system ATP-binding protein [EC:3.6.3.36]
K16509	0.000313453	0.000444437	0.503731	0.00816873	0.0356733	spxA; regulatory protein spx
K16789	0.000222919	0.000263569	0.241657	0.00816873	0.0356733	thiT; thiamine transporter
K02205	6.92538e-05	0.000109785	0.664722	0.00833039	0.0359357	rocE, rocC; arginine/ornithine permease
K07351	3.42785e-05	4.40793e-05	0.362797	0.00833039	0.0359357	fimI; fimbrial protein
K08603	3.90887e-05	6.35319e-05	0.70073	0.00833039	0.0359357	npr; thermolysin [EC:3.4.24.27]
K16135	3.92271e-05	4.95665e-05	0.337513	0.00833039	0.0359357	dmlR; LysR family transcriptional regulator, transcriptional activator for dmlA
K00042	0.000184147	0.000213429	0.212904	0.0084743	0.0359357	garR, glxR; 2-hydroxy-3-oxopropionate reductase [EC:1.1.1.60]
K00697	5.68717e-05	7.43035e-05	0.385719	0.0084743	0.0359357	otsA; trehalose 6-phosphate synthase [EC:2.4.1.15 2.4.1.347]
K01156	0.000241249	0.000172521	-0.483752	0.0084743	0.0359357	res; type III restriction enzyme [EC:3.1.21.5]
K02009	0.000133787	6.98525e-05	-0.937556	0.0084743	0.0359357	cbiN; cobalt/nickel transport protein
K02054	0.000149881	0.000188704	0.332307	0.0084743	0.0359357	ABC.SP.P1; putative spermidine/putrescine transport system permease protein
K02243	0.000132597	0.00018498	0.480322	0.0084743	0.0359357	comGA; competence protein ComGA
K02248	0.000116627	0.000166171	0.51077	0.0084743	0.0359357	comGF; competence protein ComGF
K02337	0.000747098	0.000719433	-0.0544378	0.0084743	0.0359357	dnaE; DNA polymerase III subunit alpha [EC:2.7.7.7]
K03335	6.10447e-05	8.88602e-05	0.541671	0.0084743	0.0359357	iolE; inosose dehydratase [EC:4.2.1.44]
K03925	0.000492206	0.000429839	-0.195466	0.0084743	0.0359357	mraZ; MraZ protein
K06001	0.000301969	0.00022919	-0.397857	0.0084743	0.0359357	trpB; tryptophan synthase beta chain [EC:4.2.1.20]
K06881	0.000615031	0.000569816	-0.110163	0.0084743	0.0359357	nrnA; bifunctional oligoribonuclease and PAP phosphatase NrnA [EC:3.1.3.7 3.1.13.3]
K07082	0.000683062	0.000651442	-0.06838	0.0084743	0.0359357	K07082; UPF0755 protein
K07090	0.00104258	0.00123316	0.242198	0.0084743	0.0359357	K07090; uncharacterized protein
K07275	9.23189e-05	0.000107981	0.226079	0.0084743	0.0359357	ompW; outer membrane protein
K07456	0.000608903	0.000562786	-0.113628	0.0084743	0.0359357	mutS2; DNA mismatch repair protein MutS2
K08999	0.000225564	0.00017637	-0.35493	0.0084743	0.0359357	K08999; uncharacterized protein
K10041	0.000116125	0.000165606	0.512075	0.0084743	0.0359357	ABC.GLN1.A; putative glutamine transport system ATP-binding protein [EC:3.6.3.-]
K19784	6.78087e-05	8.77363e-05	0.371704	0.0084743	0.0359357	chrR, NQR; chromate reductase, NAD(P)H dehydrogenase (quinone)
K02667	3.72857e-05	5.30092e-05	0.507621	0.00863182	0.0364026	pilR, pehR; two-component system, NtrC family, response regulator PilR
K09918	4.22536e-05	5.5166e-05	0.384706	0.00863182	0.0364026	K09918; uncharacterized protein
K00941	0.000605449	0.000563915	-0.102527	0.00878981	0.0364026	thiD; hydroxymethylpyrimidine/phosphomethylpyrimidine kinase [EC:2.7.1.49 2.7.4.7]
K01150	5.38867e-05	6.89351e-05	0.355309	0.00878981	0.0364026	endA; deoxyribonuclease I [EC:3.1.21.1]
K01785	0.00105079	0.000893392	-0.234109	0.00878981	0.0364026	galM, GALM; aldose 1-epimerase [EC:5.1.3.3]
K02244	0.000123494	0.000174743	0.500789	0.00878981	0.0364026	comGB; competence protein ComGB
K02246	0.000104208	0.000149378	0.519496	0.00878981	0.0364026	comGD; competence protein ComGD
K03483	0.000107398	0.000140324	0.385795	0.00878981	0.0364026	mtlR; mannitol operon transcriptional antiterminator
K03713	0.000121647	0.000173038	0.508392	0.00878981	0.0364026	glnR; MerR family transcriptional regulator, glutamine synthetase repressor
K03817	7.33424e-05	0.000101689	0.47144	0.00878981	0.0364026	rimL; ribosomal-protein-serine acetyltransferase [EC:2.3.1.-]
K06041	0.000430515	0.000366243	-0.233263	0.00878981	0.0364026	kdsD, kpsF; arabinose-5-phosphate isomerase [EC:5.3.1.13]
K07114	0.000772841	0.000619514	-0.319036	0.00878981	0.0364026	yfbK; Ca-activated chloride channel homolog
K09976	0.000132765	0.000185173	0.479994	0.00878981	0.0364026	K09976; uncharacterized protein
K10010	0.000101806	0.000124115	0.285851	0.00878981	0.0364026	ABC.CYST.A; cystine transport system ATP-binding protein [EC:3.6.3.-]
K10558	5.74147e-05	7.55094e-05	0.395238	0.00878981	0.0364026	lsrA, ego; AI-2 transport system ATP-binding protein
K10805	8.59201e-05	0.000100099	0.220364	0.00878981	0.0364026	tesB; acyl-CoA thioesterase II [EC:3.1.2.-]
K11144	0.000128293	0.000180172	0.489934	0.00878981	0.0364026	dnaI; primosomal protein DnaI
K13252	6.13569e-05	8.93329e-05	0.541967	0.00878981	0.0364026	ptcA; putrescine carbamoyltransferase [EC:2.1.3.6]
K18707	0.00051427	0.000445378	-0.207494	0.00878981	0.0364026	mtaB; threonylcarbamoyladenosine tRNA methylthiotransferase MtaB [EC:2.8.4.5]
K03933	9.84681e-05	0.000157013	0.673155	0.00894295	0.0369338	cpbD; chitin-binding protein
K12263	3.25356e-05	5.41903e-05	0.736015	0.00894295	0.0369338	cccB; cytochrome c551
K00290	0.000302509	0.0002371	-0.351482	0.00911553	0.0369338	LYS1; saccharopine dehydrogenase (NAD+, L-lysine forming) [EC:1.5.1.7]
K01449	0.000248626	0.00032673	0.394123	0.00911553	0.0369338	cwlJ, sleB; N-acetylmuramoyl-L-alanine amidase [EC:3.5.1.28]
K01567	0.000117227	0.000139342	0.249329	0.00911553	0.0369338	pdaA; peptidoglycan-N-acetylmuramic acid deacetylase [EC:3.5.1.-]
K01689	0.000786941	0.000747292	-0.0745833	0.00911553	0.0369338	ENO, eno; enolase [EC:4.2.1.11]
K05807	0.000330198	0.00027946	-0.240692	0.00911553	0.0369338	bamD; outer membrane protein assembly factor BamD
K06408	9.00014e-05	0.00011324	0.331368	0.00911553	0.0369338	spoVAF; stage V sporulation protein AF
K06410	0.000103862	0.000124554	0.262097	0.00911553	0.0369338	spoVFA; dipicolinate synthase subunit A
K06416	9.87721e-05	0.000138127	0.483824	0.00911553	0.0369338	spoVS; stage V sporulation protein S
K06902	0.000118065	0.000147959	0.32562	0.00911553	0.0369338	UMF1; MFS transporter, UMF1 family
K07717	6.60221e-05	9.91409e-05	0.586532	0.00911553	0.0369338	ycbA, glnK; two-component system, sensor histidine kinase YcbA [EC:2.7.13.3]
K10002	5.508e-05	7.15899e-05	0.378227	0.00911553	0.0369338	gltK, aatM; glutamate/aspartate transport system permease protein
K10003	5.508e-05	7.15899e-05	0.378227	0.00911553	0.0369338	gltJ, aatQ; glutamate/aspartate transport system permease protein
K11645	0.000216937	0.000164739	-0.397095	0.00911553	0.0369338	fbaB; fructose-bisphosphate aldolase, class I [EC:4.1.2.13]
K12251	0.000260435	0.00020857	-0.320394	0.00911553	0.0369338	aguB; N-carbamoylputrescine amidase [EC:3.5.1.53]
K12555	0.000148812	0.000216596	0.541523	0.00911553	0.0369338	pbp2A; penicillin-binding protein 2A [EC:2.4.1.129 3.4.16.4]
K14205	0.000148385	0.000201247	0.439615	0.00911553	0.0369338	mprF, fmtC; phosphatidylglycerol lysyltransferase [EC:2.3.2.3]
K03472	4.7576e-05	6.4515e-05	0.439401	0.00926407	0.0373083	epd; D-erythrose 4-phosphate dehydrogenase [EC:1.2.1.72]
K06314	5.87006e-05	9.01374e-05	0.618751	0.00926407	0.0373083	rsfA; prespore-specific regulator
K07044	4.7642e-05	7.65996e-05	0.685104	0.00926407	0.0373083	K07044; uncharacterized protein
K00849	0.000568084	0.00050304	-0.17543	0.00945172	0.0373083	galK; galactokinase [EC:2.7.1.6]
K02041	0.000131028	0.000166135	0.342482	0.00945172	0.0373083	phnC; phosphonate transport system ATP-binding protein [EC:3.6.3.28]
K02363	6.6324e-05	9.15523e-05	0.465064	0.00945172	0.0373083	entE, dhbE, vibE, mxcE; 2,3-dihydroxybenzoate-AMP ligase [EC:6.3.2.14 2.7.7.58]
K02428	0.000963792	0.000895636	-0.105809	0.00945172	0.0373083	rdgB; XTP/dITP diphosphohydrolase [EC:3.6.1.66]
K03228	4.6759e-05	6.0861e-05	0.380276	0.00945172	0.0373083	yscT, sctT, hrcT, ssaT; type III secretion protein T
K03471	0.000136446	0.000184662	0.436565	0.00945172	0.0373083	rnhC; ribonuclease HIII [EC:3.1.26.4]
K03596	0.000722288	0.000691696	-0.0624362	0.00945172	0.0373083	lepA; GTP-binding protein LepA
K03698	0.000220078	0.000268229	0.28545	0.00945172	0.0373083	cbf, cbf1; 3'-5' exoribonuclease [EC:3.1.-.-]
K03760	6.7158e-05	8.58579e-05	0.354391	0.00945172	0.0373083	eptA, pmrC; lipid A ethanolaminephosphotransferase [EC:2.7.8.43]
K03789	0.000585888	0.000671616	0.19701	0.00945172	0.0373083	rimI; [ribosomal protein S18]-alanine N-acetyltransferase [EC:2.3.1.266]
K04066	0.000721751	0.000694588	-0.0553435	0.00945172	0.0373083	priA; primosomal protein N' (replication factor Y) (superfamily II helicase) [EC:3.6.4.-]
K08234	0.000216823	0.000271651	0.325237	0.00945172	0.0373083	yaeR; glyoxylase I family protein
K10040	0.000230787	0.000328909	0.511125	0.00945172	0.0373083	ABC.GLN1.P; putative glutamine transport system permease protein
K10555	5.74337e-05	7.55106e-05	0.394781	0.00945172	0.0373083	lsrB; AI-2 transport system substrate-binding protein
K11527	0.000162085	0.000110024	-0.558932	0.00945172	0.0373083	K11527; two-component system, sensor histidine kinase and response regulator [EC:2.7.13.3]
K14652	0.000577732	0.000516382	-0.161961	0.00945172	0.0373083	ribBA; 3,4-dihydroxy 2-butanone 4-phosphate synthase / GTP cyclohydrolase II [EC:4.1.99.12 3.5.4.25]
K16089	0.000933773	0.000690849	-0.434702	0.00945172	0.0373083	TC.FEV.OM2, cirA, cfrA, hmuR; outer membrane receptor for ferrienterochelin and colicins
K18692	0.000132668	0.000184857	0.478596	0.00945172	0.0373083	cshB; ATP-dependent RNA helicase CshB [EC:3.6.4.13]
K18785	0.000183078	0.000115298	-0.667084	0.00945172	0.0373083	mp2; beta-1,4-mannooligosaccharide/beta-1,4-mannosyl-N-acetylglucosamine phosphorylase [EC:2.4.1.319 2.4.1.320]
K00167	4.62282e-05	7.44354e-05	0.687214	0.00959544	0.0376548	BCKDHB, bkdA2; 2-oxoisovalerate dehydrogenase E1 component beta subunit [EC:1.2.4.4]
K04768	3.72318e-05	6.19501e-05	0.734569	0.00959544	0.0376548	acuC; acetoin utilization protein AcuC
K05517	3.79963e-05	4.87884e-05	0.360678	0.00959544	0.0376548	tsx; nucleoside-specific channel-forming protein
K05591	5.06361e-05	6.55937e-05	0.37339	0.00959544	0.0376548	dbpA; ATP-independent RNA helicase DbpA [EC:3.6.4.13]
K15780	5.37732e-05	8.05665e-05	0.583292	0.00959544	0.0376548	tilS-hprT; bifunctional protein TilS/HprT [EC:6.3.4.19 2.4.2.8]
K00123	0.000324645	0.000355834	0.132342	0.00979867	0.037922	fdoG, fdhF, fdwA; formate dehydrogenase major subunit [EC:1.17.1.9]
K01129	0.000526732	0.000458194	-0.201109	0.00979867	0.037922	dgt; dGTPase [EC:3.1.5.1]
K01790	0.000938257	0.000717087	-0.387835	0.00979867	0.037922	rfbC, rmlC; dTDP-4-dehydrorhamnose 3,5-epimerase [EC:5.1.3.13]
K02245	0.000129504	0.000181029	0.483222	0.00979867	0.037922	comGC; competence protein ComGC
K03300	9.13609e-05	0.000117769	0.366316	0.00979867	0.037922	TC.CITMHS; citrate-Mg2+:H+ or citrate-Ca2+:H+ symporter, CitMHS family
K03704	0.00105953	0.0012557	0.24506	0.00979867	0.037922	cspA; cold shock protein (beta-ribbon, CspA family)
K03767	0.00018184	0.000238262	0.389879	0.00979867	0.037922	PPIA; peptidyl-prolyl cis-trans isomerase A (cyclophilin A) [EC:5.2.1.8]
K05349	0.00165676	0.00129232	-0.358404	0.00979867	0.037922	bglX; beta-glucosidase [EC:3.2.1.21]
K06223	0.0003316	0.00027673	-0.260963	0.00979867	0.037922	dam; DNA adenine methylase [EC:2.1.1.72]
K06423	3.50887e-05	5.53987e-05	0.658846	0.00979867	0.037922	sspF; small acid-soluble spore protein F (minor alpha/beta-type SASP)
K07132	0.000116648	8.89128e-05	-0.391701	0.00979867	0.037922	MuB; ATP-dependent target DNA activator [EC:3.6.1.3]
K09773	0.000176843	0.000221949	0.327761	0.00979867	0.037922	ppsR; [pyruvate, water dikinase]-phosphate phosphotransferase / [pyruvate, water dikinase] kinase [EC:2.7.4.28 2.7.11.33]
K01087	5.35573e-05	7.04564e-05	0.395648	0.00993733	0.0383704	otsB; trehalose 6-phosphate phosphatase [EC:3.1.3.12]
K12963	3.87072e-05	5.00089e-05	0.369581	0.00993733	0.0383704	arnF; undecaprenyl phosphate-alpha-L-ara4N flippase subunit ArnF
K00016	0.000534571	0.000638547	0.25641	0.0101567	0.0385541	LDH, ldh; L-lactate dehydrogenase [EC:1.1.1.27]
K01215	9.31605e-05	0.000124518	0.418567	0.0101567	0.0385541	dexB; glucan 1,6-alpha-glucosidase [EC:3.2.1.70]
K01590	7.64344e-05	3.79895e-05	-1.00862	0.0101567	0.0385541	hdc, HDC; histidine decarboxylase [EC:4.1.1.22]
K02401	0.000174942	0.000208243	0.251389	0.0101567	0.0385541	flhB; flagellar biosynthetic protein FlhB
K02422	0.000192606	0.000228019	0.243503	0.0101567	0.0385541	fliS; flagellar protein FliS
K02784	0.000117482	8.16655e-05	-0.524647	0.0101567	0.0385541	PTS-HPR.PTSH, ptsH; phosphocarrier protein HPr
K03480	6.60156e-05	9.02565e-05	0.451224	0.0101567	0.0385541	glcT; transcriptional antiterminator
K06191	0.000124799	0.000164165	0.395548	0.0101567	0.0385541	nrdH; glutaredoxin-like protein NrdH
K06192	5.15504e-05	6.45525e-05	0.324489	0.0101567	0.0385541	pqiB; paraquat-inducible protein B
K06941	0.000750958	0.000719241	-0.0622578	0.0101567	0.0385541	rlmN; 23S rRNA (adenine2503-C2)-methyltransferase [EC:2.1.1.192]
K07015	0.000256374	0.000308043	0.264879	0.0101567	0.0385541	K07015; uncharacterized protein
K07140	5.75724e-05	7.66468e-05	0.412847	0.0101567	0.0385541	K07140; uncharacterized protein
K08679	0.000198462	0.000136669	-0.538176	0.0101567	0.0385541	E5.1.3.6; UDP-glucuronate 4-epimerase [EC:5.1.3.6]
K14441	0.000547952	0.000478167	-0.196534	0.0101567	0.0385541	rimO; ribosomal protein S12 methylthiotransferase [EC:2.8.4.4]
K17837	4.91682e-05	7.91041e-05	0.686027	0.0101567	0.0385541	bla2, blm, ccrA, blaB; metallo-beta-lactamase class B [EC:3.5.2.6]
K00166	4.54303e-05	7.32678e-05	0.689523	0.01029	0.0389287	BCKDHA, bkdA1; 2-oxoisovalerate dehydrogenase E1 component alpha subunit [EC:1.2.4.4]
K03181	7.33423e-05	8.12513e-05	0.147745	0.01029	0.0389287	ubiC; chorismate--pyruvate lyase [EC:4.1.3.40]
K13938	4.18802e-05	5.43568e-05	0.376192	0.01029	0.0389287	folM; dihydromonapterin reductase / dihydrofolate reductase [EC:1.5.1.50 1.5.1.3]
K00105	7.17113e-05	0.000105061	0.550961	0.010526	0.0390749	E1.1.3.21; alpha-glycerophosphate oxidase [EC:1.1.3.21]
K01090	0.000440851	0.000528623	0.261949	0.010526	0.0390749	E3.1.3.16; protein phosphatase [EC:3.1.3.16]
K01286	0.000451437	0.000610989	0.436623	0.010526	0.0390749	E3.4.16.4; D-alanyl-D-alanine carboxypeptidase [EC:3.4.16.4]
K02028	0.00111397	0.00129423	0.216393	0.010526	0.0390749	ABC.PA.A; polar amino acid transport system ATP-binding protein [EC:3.6.3.21]
K02391	6.64683e-05	8.72159e-05	0.391924	0.010526	0.0390749	flgF; flagellar basal-body rod protein FlgF
K02418	9.55133e-05	0.000116329	0.284442	0.010526	0.0390749	fliOZ, fliO; flagellar protein FliO/FliZ
K02664	4.44995e-05	6.18397e-05	0.474744	0.010526	0.0390749	pilO; type IV pilus assembly protein PilO
K03408	0.00021954	0.000272333	0.310885	0.010526	0.0390749	cheW; purine-binding chemotaxis protein CheW
K03666	0.000244909	0.000323757	0.402667	0.010526	0.0390749	hfq; host factor-I protein
K03697	9.19475e-05	0.000128098	0.478371	0.010526	0.0390749	clpE; ATP-dependent Clp protease ATP-binding subunit ClpE
K07154	0.000748432	0.000566224	-0.402497	0.010526	0.0390749	hipA; serine/threonine-protein kinase HipA [EC:2.7.11.1]
K07289	5.14108e-05	6.95005e-05	0.434951	0.010526	0.0390749	asmA; AsmA protein
K08316	0.000219151	0.000273547	0.319865	0.010526	0.0390749	rsmD; 16S rRNA (guanine966-N2)-methyltransferase [EC:2.1.1.171]
K10039	0.000121009	0.000169016	0.482043	0.010526	0.0390749	ABC.GLN1.S; putative glutamine transport system substrate-binding protein
K11618	0.000121423	0.000169421	0.48058	0.010526	0.0390749	liaR; two-component system, NarL family, response regulator LiaR
K15580	0.000819207	0.00103713	0.340296	0.010526	0.0390749	oppA, mppA; oligopeptide transport system substrate-binding protein
K19338	4.20493e-05	5.23513e-05	0.316143	0.010526	0.0390749	nac; LysR family transcriptional regulator, nitrogen assimilation regulatory protein
K03087	5.90391e-05	7.43626e-05	0.332908	0.0106538	0.0391926	rpoS; RNA polymerase nonessential primary-like sigma factor
K03919	4.75905e-05	6.20271e-05	0.382224	0.0106538	0.0391926	alkB; DNA oxidative demethylase [EC:1.14.11.33]
K07145	6.08111e-05	9.86232e-05	0.697592	0.0106538	0.0391926	isdG, isdI; heme oxygenase (staphylobilin-producing) [EC:1.14.99.48]
K09190	6.12159e-05	0.00010102	0.722657	0.0106538	0.0391926	K09190; uncharacterized protein
K11910	5.94729e-05	6.8215e-05	0.197856	0.0106538	0.0391926	vasJ; type VI secretion system protein VasJ
K00788	0.000850495	0.000765953	-0.151047	0.0109069	0.0391926	thiE; thiamine-phosphate pyrophosphorylase [EC:2.5.1.3]
K00958	4.38649e-05	6.81534e-05	0.63572	0.0109069	0.0391926	sat, met3; sulfate adenylyltransferase [EC:2.7.7.4]
K01006	0.000482505	0.000399553	-0.272157	0.0109069	0.0391926	ppdK; pyruvate, orthophosphate dikinase [EC:2.7.9.1]
K01141	7.24431e-05	7.43489e-05	0.0374646	0.0109069	0.0391926	sbcB, exoI; exodeoxyribonuclease I [EC:3.1.11.1]
K01711	0.000379228	0.000307752	-0.301297	0.0109069	0.0391926	gmd, GMDS; GDPmannose 4,6-dehydratase [EC:4.2.1.47]
K01958	0.000163323	0.00021028	0.364581	0.0109069	0.0391926	PC, pyc; pyruvate carboxylase [EC:6.4.1.1]
K02746	0.00010508	0.000138617	0.39961	0.0109069	0.0391926	PTS-Aga-EIIC, agaW; PTS system, N-acetylgalactosamine-specific IIC component
K02839	0.000109043	6.3835e-05	-0.772475	0.0109069	0.0391926	prfH; peptide chain release factor
K03185	8.76728e-05	0.000101807	0.215639	0.0109069	0.0391926	ubiH; 2-octaprenyl-6-methoxyphenol hydroxylase [EC:1.14.13.-]
K03229	6.12557e-05	6.84462e-05	0.160124	0.0109069	0.0391926	yscU, sctU, hrcU, ssaU; type III secretion protein U
K03281	0.000299996	0.000250014	-0.262931	0.0109069	0.0391926	TC.CIC; chloride channel protein, CIC family
K03523	0.000480977	0.000566552	0.23624	0.0109069	0.0391926	bioY; biotin transport system substrate-specific component
K03742	0.000484488	0.000419805	-0.206742	0.0109069	0.0391926	pncC; nicotinamide-nucleotide amidase [EC:3.5.1.42]
K05823	0.000147574	0.000200586	0.442778	0.0109069	0.0391926	dapL; N-acetyldiaminopimelate deacetylase [EC:3.5.1.47]
K07062	4.95373e-05	7.29367e-05	0.558129	0.0109069	0.0391926	fitB; toxin FitB [EC:3.1.-.-]
K09825	0.000519415	0.000446512	-0.218189	0.0109069	0.0391926	perR; Fur family transcriptional regulator, peroxide stress response regulator
K10680	9.49842e-05	0.000134024	0.496727	0.0109069	0.0391926	nemA; N-ethylmaleimide reductase [EC:1.-.-.-]
K10773	0.000739766	0.000702891	-0.0737682	0.0109069	0.0391926	NTH; endonuclease III [EC:4.2.99.18]
K11175	0.000698008	0.000659311	-0.082284	0.0109069	0.0391926	purN; phosphoribosylglycinamide formyltransferase 1 [EC:2.1.2.2]
K11749	0.000702712	0.000671972	-0.0645316	0.0109069	0.0391926	rseP; regulator of sigma E protease [EC:3.4.24.-]
K13694	0.000216315	0.00016213	-0.415979	0.0109069	0.0391926	mepS, spr; murein DD-endopeptidase / murein LD-carboxypeptidase [EC:3.4.-.- 3.4.17.13]
K18891	7.89265e-05	0.000112787	0.515019	0.0109069	0.0391926	patA, rscA, lmrC, satA; ATP-binding cassette, subfamily B, multidrug efflux pump
K18892	7.88903e-05	0.000112787	0.515681	0.0109069	0.0391926	patB, rscB, lmrC, satB; ATP-binding cassette, subfamily B, multidrug efflux pump
K18930	0.000105239	6.51412e-05	-0.692025	0.0109069	0.0391926	dld; D-lactate dehydrogenase
K19005	0.000140045	0.000197208	0.493823	0.0109069	0.0391926	ltaS; lipoteichoic acid synthase [EC:2.7.8.20]
K07651	3.73757e-05	6.0912e-05	0.704627	0.011029	0.0395893	resE; two-component system, OmpR family, sensor histidine kinase ResE [EC:2.7.13.3]
K00507	3.92897e-05	5.39195e-05	0.456655	0.0110904	0.0397671	SCD, desC; stearoyl-CoA desaturase (Delta-9 desaturase) [EC:1.14.19.1]
K00375	0.000335911	0.00039892	0.24802	0.0112997	0.0399645	K00375; GntR family transcriptional regulator / MocR family aminotransferase
K00404	4.25219e-05	6.07209e-05	0.513986	0.0112997	0.0399645	ccoN; cytochrome c oxidase cbb3-type subunit I [EC:1.9.3.1]
K00611	0.000423809	0.000498929	0.235418	0.0112997	0.0399645	OTC, argF, argI; ornithine carbamoyltransferase [EC:2.1.3.3]
K00887	0.000129337	0.000179568	0.473396	0.0112997	0.0399645	dgkA; undecaprenol kinase [EC:2.7.1.66]
K02386	7.15043e-05	8.96147e-05	0.325706	0.0112997	0.0399645	flgA; flagella basal body P-ring formation protein FlgA
K03342	8.18497e-05	0.000116329	0.507159	0.0112997	0.0399645	pabBC; para-aminobenzoate synthetase / 4-amino-4-deoxychorismate lyase [EC:2.6.1.85 4.1.3.38]
K06351	3.73471e-05	5.78541e-05	0.631423	0.0112997	0.0399645	kipI; inhibitor of KinA
K06391	7.21025e-05	8.81018e-05	0.289122	0.0112997	0.0399645	spoIIIAB; stage III sporulation protein AB
K06438	0.000134392	0.000158473	0.23779	0.0112997	0.0399645	yqfD; similar to stage IV sporulation protein
K07668	0.000168412	0.000217682	0.37023	0.0112997	0.0399645	vicR; two-component system, OmpR family, response regulator VicR
K08305	0.000104929	0.000121691	0.213818	0.0112997	0.0399645	mltB; membrane-bound lytic murein transglycosylase B [EC:4.2.2.-]
K08981	8.44013e-05	0.000134936	0.67694	0.0112997	0.0399645	K08981; putative membrane protein
K14982	8.28839e-05	0.000115778	0.482199	0.0112997	0.0399645	ciaH; two-component system, OmpR family, sensor histidine kinase CiaH [EC:2.7.13.3]
K00500	5.33042e-05	8.42553e-05	0.660518	0.0114159	0.0402486	phhA, PAH; phenylalanine-4-hydroxylase [EC:1.14.16.1]
K04780	4.02022e-05	6.2528e-05	0.637229	0.0114159	0.0402486	dhbF; nonribosomal peptide synthetase DhbF
K07094	3.62243e-05	5.88693e-05	0.700558	0.0114159	0.0402486	pcrB; putative glycerol-1-phosphate prenyltransferase [EC:2.5.1.-]
K00567	0.000670536	0.000638734	-0.0700994	0.0117048	0.0405453	ogt, MGMT; methylated-DNA-[protein]-cysteine S-methyltransferase [EC:2.1.1.63]
K01057	0.000224381	0.000171431	-0.388327	0.0117048	0.0405453	PGLS, pgl, devB; 6-phosphogluconolactonase [EC:3.1.1.31]
K01223	0.000936989	0.00116432	0.313378	0.0117048	0.0405453	E3.2.1.86B, bglA; 6-phospho-beta-glucosidase [EC:3.2.1.86]
K01262	0.00108934	0.000998773	-0.12522	0.0117048	0.0405453	pepP; Xaa-Pro aminopeptidase [EC:3.4.11.9]
K01643	0.000165975	0.000115252	-0.52618	0.0117048	0.0405453	citF; citrate lyase subunit alpha / citrate CoA-transferase [EC:2.8.3.10]
K01922	9.62847e-05	0.000142128	0.561812	0.0117048	0.0405453	PPCS, COAB; phosphopantothenate---cysteine ligase (ATP) [EC:6.3.2.51]
K02052	0.000182183	0.000224687	0.302529	0.0117048	0.0405453	ABC.SP.A; putative spermidine/putrescine transport system ATP-binding protein
K03786	0.000513015	0.000461891	-0.151448	0.0117048	0.0405453	aroQ, qutE; 3-dehydroquinate dehydratase II [EC:4.2.1.10]
K03923	8.2892e-05	0.000110538	0.415234	0.0117048	0.0405453	mdaB; modulator of drug activity B
K04069	0.00114205	0.00100879	-0.179009	0.0117048	0.0405453	pflA, pflC, pflE; pyruvate formate lyase activating enzyme [EC:1.97.1.4]
K05338	3.82094e-05	6.1692e-05	0.691155	0.0117048	0.0405453	lrgA; holin-like protein
K06204	0.000132327	0.000163044	0.301158	0.0117048	0.0405453	dksA; DnaK suppressor protein
K07031	7.0016e-05	4.69528e-05	-0.576473	0.0117048	0.0405453	hddA; D-glycero-alpha-D-manno-heptose-7-phosphate kinase [EC:2.7.1.168]
K07652	0.00016544	0.000214881	0.377229	0.0117048	0.0405453	vicK; two-component system, OmpR family, sensor histidine kinase VicK [EC:2.7.13.3]
K08987	0.000149731	0.0002133	0.510514	0.0117048	0.0405453	K08987; putative membrane protein
K09764	5.48609e-05	7.3597e-05	0.423869	0.0117048	0.0405453	K09764; uncharacterized protein
K13747	0.0003084	0.000243981	-0.338031	0.0117048	0.0405453	nspC; carboxynorspermidine decarboxylase [EC:4.1.1.96]
K04064	3.58786e-05	4.65932e-05	0.376995	0.0118148	0.0408424	osmE; osmotically inducible lipoprotein OsmE
K13053	4.4354e-05	5.76717e-05	0.378799	0.0118148	0.0408424	sulA; cell division inhibitor SulA
K00333	7.65996e-05	0.000104235	0.444429	0.0121224	0.0413536	nuoD; NADH-quinone oxidoreductase subunit D [EC:1.6.5.3]
K00876	0.000974865	0.000908423	-0.101838	0.0121224	0.0413536	udk, UCK; uridine kinase [EC:2.7.1.48]
K01186	0.000332933	0.000196673	-0.759436	0.0121224	0.0413536	NEU1; sialidase-1 [EC:3.2.1.18]
K01802	0.000448597	0.000355098	-0.337206	0.0121224	0.0413536	E5.2.1.8; peptidylprolyl isomerase [EC:5.2.1.8]
K02844	4.71161e-05	5.90132e-05	0.324818	0.0121224	0.0413536	waaG, rfaG; UDP-glucose:(heptosyl)LPS alpha-1,3-glucosyltransferase [EC:2.4.1.-]
K03684	0.000104999	0.000124491	0.245668	0.0121224	0.0413536	rnd; ribonuclease D [EC:3.1.13.5]
K03740	0.000161826	0.000225037	0.475713	0.0121224	0.0413536	dltD; D-alanine transfer protein
K05339	3.82094e-05	6.16099e-05	0.689235	0.0121224	0.0413536	lrgB; holin-like protein LrgB
K06404	9.67498e-05	0.000117907	0.285319	0.0121224	0.0413536	spoVAB; stage V sporulation protein AB
K08724	5.56255e-05	8.07153e-05	0.537098	0.0121224	0.0413536	pbpB; penicillin-binding protein 2B
K10004	5.76383e-05	7.44468e-05	0.369182	0.0121224	0.0413536	gltL, aatP; glutamate/aspartate transport system ATP-binding protein [EC:3.6.3.-]
K15051	0.000152551	0.000198258	0.378083	0.0121224	0.0413536	endA; DNA-entry nuclease
K16213	0.000129239	8.65729e-05	-0.578049	0.0121224	0.0413536	cbe, mbe; cellobiose epimerase [EC:5.1.3.11]
K06350	3.54648e-05	5.62772e-05	0.666164	0.012226	0.041665	kipA; antagonist of KipI
K00027	0.000502742	0.000577465	0.199914	0.0125528	0.0423925	ME2, sfcA, maeA; malate dehydrogenase (oxaloacetate-decarboxylating) [EC:1.1.1.38]
K02851	0.000248887	0.000287723	0.209193	0.0125528	0.0423925	wecA, tagO, rfe; UDP-GlcNAc:undecaprenyl-phosphate/decaprenyl-phosphate GlcNAc-1-phosphate transferase [EC:2.7.8.33 2.7.8.35]
K03550	0.000721847	0.000689554	-0.0660294	0.0125528	0.0423925	ruvA; holliday junction DNA helicase RuvA [EC:3.6.4.12]
K04076	4.13204e-05	5.90363e-05	0.514749	0.0125528	0.0423925	lonB; ATP-dependent Lon protease [EC:3.4.21.53]
K05845	9.09839e-05	0.000115163	0.33999	0.0125528	0.0423925	opuC; osmoprotectant transport system substrate-binding protein
K07032	4.69893e-05	6.13503e-05	0.384739	0.0125528	0.0423925	K07032; uncharacterized protein
K07121	7.29993e-05	7.68493e-05	0.0741506	0.0125528	0.0423925	K07121; uncharacterized protein
K09160	7.81889e-05	8.74781e-05	0.161957	0.0125528	0.0423925	K09160; uncharacterized protein
K11636	0.000173744	0.000271887	0.646046	0.0125528	0.0423925	yxdM; putative ABC transport system permease protein
K02480	3.85489e-05	6.04181e-05	0.648292	0.0126499	0.0425921	K02480; two-component system, NarL family, sensor kinase [EC:2.7.13.3]
K08976	3.89775e-05	6.18685e-05	0.666565	0.0126499	0.0425921	K08976; putative membrane protein
K09699	4.3841e-05	7.02282e-05	0.679772	0.0126499	0.0425921	DBT, bkdB; 2-oxoisovalerate dehydrogenase E2 component (dihydrolipoyl transacylase) [EC:2.3.1.168]
K00563	0.00023549	0.000288296	0.291885	0.0129964	0.0430274	rlmA1; 23S rRNA (guanine745-N1)-methyltransferase [EC:2.1.1.187]
K00721	0.000380069	0.000323363	-0.233105	0.0129964	0.0430274	DPM1; dolichol-phosphate mannosyltransferase [EC:2.4.1.83]
K00764	0.000958429	0.000888542	-0.109231	0.0129964	0.0430274	purF, PPAT; amidophosphoribosyltransferase [EC:2.4.2.14]
K01485	7.96543e-05	0.000100657	0.337628	0.0129964	0.0430274	codA; cytosine deaminase [EC:3.5.4.1]
K01955	0.00108279	0.000966925	-0.163273	0.0129964	0.0430274	carB, CPA2; carbamoyl-phosphate synthase large subunit [EC:6.3.5.5]
K02279	7.74433e-05	9.956e-05	0.362426	0.0129964	0.0430274	cpaB, rcpC; pilus assembly protein CpaB
K02477	0.000540751	0.000424806	-0.348159	0.0129964	0.0430274	K02477; two-component system, LytTR family, response regulator
K03700	0.000216369	0.000282487	0.384695	0.0129964	0.0430274	recU; recombination protein U
K04041	0.000493899	0.000431901	-0.193514	0.0129964	0.0430274	fbp3; fructose-1,6-bisphosphatase III [EC:3.1.3.11]
K05785	4.34929e-05	5.60351e-05	0.365552	0.0129964	0.0430274	rfaH; transcriptional antiterminator RfaH
K06328	3.81686e-05	5.87439e-05	0.622052	0.0129964	0.0430274	cotE; spore coat protein E
K07009	0.000140148	0.000177042	0.337139	0.0129964	0.0430274	K07009; uncharacterized protein
K07467	0.000154168	0.000196097	0.347067	0.0129964	0.0430274	rstA1; phage replication initiation protein
K08169	0.000185567	0.000137593	-0.431537	0.0129964	0.0430274	yebQ; MFS transporter, DHA2 family, multidrug resistance protein
K09159	9.07135e-05	0.000102338	0.17395	0.0129964	0.0430274	cptB; antitoxin CptB
K11747	7.75297e-05	8.88309e-05	0.196311	0.0129964	0.0430274	kefB; glutathione-regulated potassium-efflux system protein KefB
K15777	0.000116104	0.000151412	0.383057	0.0129964	0.0430274	DOPA; 4,5-DOPA dioxygenase extradiol [EC:1.13.11.-]
K00263	4.79425e-05	7.69732e-05	0.683052	0.0130866	0.0431142	E1.4.1.9; leucine dehydrogenase [EC:1.4.1.9]
K03112	4.57564e-05	5.98511e-05	0.387406	0.0130866	0.0431142	damX; DamX protein
K03554	7.40391e-05	7.73806e-05	0.0636846	0.0130866	0.0431142	rdgC; recombination associated protein RdgC
K17217	3.70376e-05	5.94046e-05	0.681586	0.0130866	0.0431142	mccB; cystathionine gamma-lyase / homocysteine desulfhydrase [EC:4.4.1.1 4.4.1.2]
K18893	5.79779e-05	7.01835e-05	0.275629	0.0130866	0.0431142	vcaM; ATP-binding cassette, subfamily B, multidrug efflux pump
K00262	0.00072207	0.000629126	-0.198789	0.0134535	0.0432645	E1.4.1.4, gdhA; glutamate dehydrogenase (NADP+) [EC:1.4.1.4]
K00818	0.00034969	0.000400434	0.19549	0.0134535	0.0432645	E2.6.1.11, argD; acetylornithine aminotransferase [EC:2.6.1.11]
K00928	0.000990145	0.000948175	-0.0624866	0.0134535	0.0432645	lysC; aspartate kinase [EC:2.7.2.4]
K01753	0.000114043	0.000137731	0.272275	0.0134535	0.0432645	dsdA; D-serine dehydratase [EC:4.3.1.18]
K01818	0.000234784	0.000176951	-0.407983	0.0134535	0.0432645	fucI; L-fucose/D-arabinose isomerase [EC:5.3.1.25 5.3.1.3]
K02217	0.000448525	0.000379167	-0.242355	0.0134535	0.0432645	ftnA, ftn; ferritin [EC:1.16.3.2]
K02415	0.000104134	0.00013437	0.367774	0.0134535	0.0432645	fliL; flagellar FliL protein
K03092	0.00051103	0.000468346	-0.125834	0.0134535	0.0432645	rpoN; RNA polymerase sigma-54 factor
K03745	8.51093e-05	9.19211e-05	0.111079	0.0134535	0.0432645	slyX; SlyX protein
K04096	0.000760835	0.000717779	-0.084044	0.0134535	0.0432645	smf; DNA processing protein
K04567	0.000750879	0.000717929	-0.0647393	0.0134535	0.0432645	KARS, lysS; lysyl-tRNA synthetase, class II [EC:6.1.1.6]
K04761	0.000316417	0.000260199	-0.282214	0.0134535	0.0432645	oxyR; LysR family transcriptional regulator, hydrogen peroxide-inducible genes activator
K06147	0.00393595	0.00366136	-0.10433	0.0134535	0.0432645	ABCB-BAC; ATP-binding cassette, subfamily B, bacterial
K06180	0.00179529	0.00170068	-0.0781098	0.0134535	0.0432645	rluD; 23S rRNA pseudouridine1911/1915/1917 synthase [EC:5.4.99.23]
K06198	9.20183e-05	0.000126034	0.453824	0.0134535	0.0432645	coiA; competence protein CoiA
K06962	0.000152951	0.000198225	0.374067	0.0134535	0.0432645	K06962; uncharacterized protein
K06997	0.000711816	0.000683114	-0.0593785	0.0134535	0.0432645	yggS, PROSC; PLP dependent protein
K07278	9.91845e-05	0.000113414	0.193414	0.0134535	0.0432645	tamA; translocation and assembly module TamA
K07483	0.000775245	0.000919605	0.246361	0.0134535	0.0432645	K07483; transposase
K08325	0.000201562	0.000154606	-0.38263	0.0134535	0.0432645	yqhD; NADP-dependent alcohol dehydrogenase [EC:1.1.-.-]
K09022	0.000618528	0.000556242	-0.153125	0.0134535	0.0432645	ridA, tdcF, RIDA; 2-iminobutanoate/2-iminopropanoate deaminase [EC:3.5.99.10]
K09923	6.35164e-05	6.30896e-05	-0.00972605	0.0134535	0.0432645	K09923; uncharacterized protein
K13590	3.43642e-05	5.2302e-05	0.60596	0.0134535	0.0432645	dgcB; diguanylate cyclase [EC:2.7.7.65]
K15923	0.000594794	0.000413989	-0.522799	0.0134535	0.0432645	AXY8, FUC95A, afcA; alpha-L-fucosidase 2 [EC:3.2.1.51]
K19055	0.00029441	0.000336173	0.191377	0.0134535	0.0432645	prdX, proX; Ala-tRNA(Pro) deacylase [EC:3.1.1.-]
K02460	4.58045e-05	7.33937e-05	0.680167	0.0135367	0.0433252	gspK; general secretion pathway protein K
K03119	6.77885e-05	9.05037e-05	0.416936	0.0135367	0.0433252	tauD; taurine dioxygenase [EC:1.14.11.17]
K03683	7.3096e-05	7.89333e-05	0.110842	0.0135367	0.0433252	rnt; ribonuclease T [EC:3.1.13.-]
K06419	0.00010229	0.000166075	0.699175	0.0135367	0.0433252	SASP-B, sspB; small acid-soluble spore protein B (major beta-type SASP)
K08324	4.10882e-05	5.21749e-05	0.344634	0.0135367	0.0433252	sad; succinate-semialdehyde dehydrogenase [EC:1.2.1.16 1.2.1.24]
K00527	0.000828793	0.000748888	-0.14626	0.0139244	0.044022	rtpR; ribonucleoside-triphosphate reductase (thioredoxin) [EC:1.17.4.2]
K01071	8.90064e-05	0.000121658	0.450856	0.0139244	0.044022	MCH; medium-chain acyl-[acyl-carrier-protein] hydrolase [EC:3.1.2.21]
K01163	0.000405112	0.000307355	-0.398413	0.0139244	0.044022	K01163; uncharacterized protein
K01512	0.000239806	0.000276467	0.205239	0.0139244	0.044022	acyP; acylphosphatase [EC:3.6.1.7]
K02424	0.000188283	0.000242406	0.364522	0.0139244	0.044022	fliY; cystine transport system substrate-binding protein
K02444	0.000123522	0.000138242	0.162434	0.0139244	0.044022	glpR; DeoR family transcriptional regulator, glycerol-3-phosphate regulon repressor
K03643	9.6557e-05	0.000108789	0.172086	0.0139244	0.044022	lptE, rlpB; LPS-assembly lipoprotein
K03785	0.000206084	0.000248255	0.26859	0.0139244	0.044022	aroD; 3-dehydroquinate dehydratase I [EC:4.2.1.10]
K03978	0.000699679	0.000666716	-0.0696224	0.0139244	0.044022	engB; GTP-binding protein
K06113	0.000242338	0.000166072	-0.545213	0.0139244	0.044022	abnA; arabinan endo-1,5-alpha-L-arabinosidase [EC:3.2.1.99]
K11617	0.000119002	0.000168213	0.499302	0.0139244	0.044022	liaS; two-component system, NarL family, sensor histidine kinase LiaS [EC:2.7.13.3]
K12942	0.000440126	0.000325309	-0.436105	0.0139244	0.044022	abgT; aminobenzoyl-glutamate transport protein
K13275	3.4281e-05	5.42178e-05	0.661356	0.0139244	0.044022	isp; major intracellular serine protease [EC:3.4.21.-]
K03576	8.10956e-05	8.82734e-05	0.122354	0.0140004	0.0440555	metR; LysR family transcriptional regulator, regulator for metE and metH
K03782	6.8069e-05	9.23155e-05	0.439574	0.0140004	0.0440555	katG; catalase-peroxidase [EC:1.11.1.21]
K03888	4.9822e-05	7.66788e-05	0.622045	0.0140004	0.0440555	MQCRC, qcrC, bfcC, petD; menaquinol-cytochrome c reductase cytochrome b/c subunit
K12266	4.44571e-05	5.67226e-05	0.351511	0.0140004	0.0440555	norR; anaerobic nitric oxide reductase transcription regulator
K15540	3.72794e-05	4.81249e-05	0.368404	0.0140004	0.0440555	ecpD; chaperone protein EcpD
K19142	4.67544e-05	2.15302e-05	-1.11874	0.0143202	0.0442758	cmr6; CRISPR-associated protein Cmr6
K00023	4.68287e-05	7.08378e-05	0.597126	0.0144094	0.0442758	phbB; acetoacetyl-CoA reductase [EC:1.1.1.36]
K00639	0.000443591	0.000355458	-0.31955	0.0144094	0.0442758	kbl, GCAT; glycine C-acetyltransferase [EC:2.3.1.29]
K00841	0.000168005	0.000223644	0.412701	0.0144094	0.0442758	patA; aminotransferase [EC:2.6.1.-]
K00946	0.000362599	0.00031434	-0.206046	0.0144094	0.0442758	thiL; thiamine-monophosphate kinase [EC:2.7.4.16]
K01000	0.000721981	0.000694691	-0.0555897	0.0144094	0.0442758	mraY; phospho-N-acetylmuramoyl-pentapeptide-transferase [EC:2.7.8.13]
K01873	0.000727646	0.000701881	-0.0520105	0.0144094	0.0442758	VARS, valS; valyl-tRNA synthetase [EC:6.1.1.9]
K01885	0.000641082	0.000565859	-0.180068	0.0144094	0.0442758	EARS, gltX; glutamyl-tRNA synthetase [EC:6.1.1.17]
K02230	0.000252916	0.000174357	-0.536615	0.0144094	0.0442758	cobN; cobaltochelatase CobN [EC:6.6.1.2]
K03110	0.000730494	0.000700213	-0.0610784	0.0144094	0.0442758	ftsY; fused signal recognition particle receptor
K03558	0.00033219	0.000279164	-0.250895	0.0144094	0.0442758	cvpA; membrane protein required for colicin V production
K03723	0.000736156	0.000710729	-0.0507113	0.0144094	0.0442758	mfd; transcription-repair coupling factor (superfamily II helicase) [EC:3.6.4.-]
K03737	0.00063413	0.000537645	-0.238124	0.0144094	0.0442758	por, nifJ; pyruvate-ferredoxin/flavodoxin oxidoreductase [EC:1.2.7.1 1.2.7.-]
K05343	4.44139e-05	5.90913e-05	0.411937	0.0144094	0.0442758	treS; maltose alpha-D-glucosyltransferase / alpha-amylase [EC:5.4.99.16 3.2.1.1]
K06403	9.72149e-05	0.000117578	0.274372	0.0144094	0.0442758	spoVAA; stage V sporulation protein AA
K06415	3.8899e-05	5.82126e-05	0.581598	0.0144094	0.0442758	spoVR; stage V sporulation protein R
K07336	5.00868e-05	6.49925e-05	0.375845	0.0144094	0.0442758	K07336; PKHD-type hydroxylase [EC:1.14.11.-]
K07566	0.0007106	0.00068183	-0.0596256	0.0144094	0.0442758	tsaC, rimN, SUA5; L-threonylcarbamoyladenylate synthase [EC:2.7.7.87]
K08221	3.50539e-05	5.55659e-05	0.664627	0.0144094	0.0442758	yitG, ymfD, yfmO; MFS transporter, ACDE family, multidrug resistance protein
K08986	0.00012414	0.000163189	0.394573	0.0144094	0.0442758	ycgQ; putative membrane protein
K12573	0.000685211	0.000655737	-0.0634325	0.0144094	0.0442758	rnr, vacB; ribonuclease R [EC:3.1.-.-]
K14983	8.46458e-05	0.0001168	0.464525	0.0144094	0.0442758	ciaR; two-component system, OmpR family, response regulator CiaR
K17828	0.000597512	0.000550636	-0.117871	0.0144094	0.0442758	pyrDI; dihydroorotate dehydrogenase (NAD+) catalytic subunit [EC:1.3.1.14]
K18682	0.000606183	0.000562318	-0.108368	0.0144094	0.0442758	rny; ribonucrease Y [EC:3.1.-.-]
K00101	8.25954e-05	9.38152e-05	0.183761	0.0144781	0.0442758	lldD; L-lactate dehydrogenase (cytochrome) [EC:1.1.2.3]
K07399	5.19066e-05	7.94377e-05	0.613907	0.0144781	0.0442758	resB, ccs1; cytochrome c biogenesis protein
K07589	4.36007e-05	5.60744e-05	0.362993	0.0144781	0.0442758	folX; D-erythro-7,8-dihydroneopterin triphosphate epimerase [EC:5.1.99.7]
K09915	4.7477e-05	6.11451e-05	0.365006	0.0144781	0.0442758	K09915; uncharacterized protein
K17216	3.66111e-05	5.8983e-05	0.68802	0.0144781	0.0442758	mccA; cystathionine beta-synthase (O-acetyl-L-serine) [EC:2.5.1.134]
K18800	6.09173e-05	6.08061e-05	-0.00263586	0.0144781	0.0442758	ubiI; 2-octaprenylphenol hydroxylase [EC:1.14.13.-]
K18850	8.12222e-05	9.03691e-05	0.153956	0.0144781	0.0442758	ycfD; 50S ribosomal protein L16 3-hydroxylase [EC:1.14.11.47]
K00971	0.000574813	0.000476561	-0.270431	0.014909	0.0450842	manC, cpsB; mannose-1-phosphate guanylyltransferase [EC:2.7.7.13]
K01507	0.000253077	0.000304313	0.265979	0.014909	0.0450842	ppa; inorganic pyrophosphatase [EC:3.6.1.1]
K01582	0.00010541	0.000130087	0.30346	0.014909	0.0450842	E4.1.1.18, ldcC, cadA; lysine decarboxylase [EC:4.1.1.18]
K01686	0.000381767	0.000306262	-0.317928	0.014909	0.0450842	uxuA; mannonate dehydratase [EC:4.2.1.8]
K02503	0.000717146	0.00068702	-0.0619146	0.014909	0.0450842	HINT1, hinT, hit; histidine triad (HIT) family protein
K03412	0.000193076	0.000238838	0.306864	0.014909	0.0450842	cheB; two-component system, chemotaxis family, protein-glutamate methylesterase/glutaminase [EC:3.1.1.61 3.5.1.44]
K03495	0.000765768	0.000707964	-0.113231	0.014909	0.0450842	gidA, mnmG, MTO1; tRNA uridine 5-carboxymethylaminomethyl modification enzyme
K03753	0.000110219	0.000120817	0.132444	0.014909	0.0450842	mobB; molybdopterin-guanine dinucleotide biosynthesis adapter protein
K05989	0.000376726	0.00025144	-0.583303	0.014909	0.0450842	ramA; alpha-L-rhamnosidase [EC:3.2.1.40]
K06283	0.000145262	0.000166904	0.200359	0.014909	0.0450842	spoIIID; putative DeoR family transcriptional regulator, stage III sporulation protein D
K07704	5.41333e-05	7.35647e-05	0.442497	0.014909	0.0450842	lytS; two-component system, LytTR family, sensor histidine kinase LytS [EC:2.7.13.3]
K09791	9.50771e-05	0.000103382	0.120809	0.014909	0.0450842	K09791; uncharacterized protein
K00451	5.95935e-05	9.22527e-05	0.630435	0.01497	0.0450842	HGD, hmgA; homogentisate 1,2-dioxygenase [EC:1.13.11.5]
K02024	4.32049e-05	5.68411e-05	0.39574	0.01497	0.0450842	lamB; maltoporin
K02462	3.8745e-05	6.36771e-05	0.716767	0.01497	0.0450842	gspM; general secretion pathway protein M
K03690	7.85133e-05	8.77428e-05	0.160343	0.01497	0.0450842	ubiJ; ubiquinone biosynthesis protein UbiJ
K07679	5.35048e-05	7.11093e-05	0.410369	0.01497	0.0450842	evgS, bvgS; two-component system, NarL family, sensor histidine kinase EvgS [EC:2.7.13.3]
K00004	5.63516e-05	8.23852e-05	0.547929	0.0154234	0.0456305	BDH, butB; (R,R)-butanediol dehydrogenase / meso-butanediol dehydrogenase / diacetyl reductase [EC:1.1.1.4 1.1.1.- 1.1.1.303]
K00549	0.000297619	0.000343475	0.206739	0.0154234	0.0456305	metE; 5-methyltetrahydropteroyltriglutamate--homocysteine methyltransferase [EC:2.1.1.14]
K00694	9.03477e-05	0.000104549	0.210623	0.0154234	0.0456305	bcsA; cellulose synthase (UDP-forming) [EC:2.4.1.12]
K02036	0.000725172	0.000788663	0.121087	0.0154234	0.0456305	pstB; phosphate transport system ATP-binding protein [EC:3.6.3.27]
K02823	0.000589459	0.000540402	-0.125359	0.0154234	0.0456305	pyrDII; dihydroorotate dehydrogenase electron transfer subunit
K03394	0.000316053	0.000253416	-0.31866	0.0154234	0.0456305	cobI-cbiL; precorrin-2/cobalt-factor-2 C20-methyltransferase [EC:2.1.1.130 2.1.1.151]
K03655	0.00154077	0.00134676	-0.194162	0.0154234	0.0456305	recG; ATP-dependent DNA helicase RecG [EC:3.6.4.12]
K03814	0.000305796	0.000259236	-0.238307	0.0154234	0.0456305	mtgA; monofunctional glycosyltransferase [EC:2.4.1.129]
K06193	0.000225735	0.000283059	0.326476	0.0154234	0.0456305	phnA; protein PhnA
K07560	0.00069384	0.000665247	-0.0607126	0.0154234	0.0456305	dtd, DTD1; D-tyrosyl-tRNA(Tyr) deacylase [EC:3.1.-.-]
K08138	0.000173193	0.000124086	-0.48104	0.0154234	0.0456305	xylE; MFS transporter, SP family, xylose:H+ symportor
K09780	9.22039e-05	0.000106738	0.211172	0.0154234	0.0456305	K09780; uncharacterized protein
K10947	0.000685475	0.000772779	0.172952	0.0154234	0.0456305	padR; PadR family transcriptional regulator, regulatory protein PadR
K12297	7.37053e-05	8.04683e-05	0.126651	0.0154234	0.0456305	rlmL, rlmK; 23S rRNA (guanine2445-N2)-methyltransferase / 23S rRNA (guanine2069-N7)-methyltransferase [EC:2.1.1.173 2.1.1.264]
K12574	0.000570439	0.000663723	0.218509	0.0154234	0.0456305	rnj; ribonuclease J [EC:3.1.-.-]
K13677	8.9049e-05	0.000119727	0.427077	0.0154234	0.0456305	dgs, bgsA; 1,2-diacylglycerol-3-alpha-glucose alpha-1,2-glucosyltransferase [EC:2.4.1.208]
K00472	4.06444e-05	6.49308e-05	0.675848	0.0154767	0.0456305	P4HA; prolyl 4-hydroxylase [EC:1.14.11.2]
K01556	4.85216e-05	7.43137e-05	0.615003	0.0154767	0.0456305	KYNU, kynU; kynureninase [EC:3.7.1.3]
K06299	3.44208e-05	5.49698e-05	0.675359	0.0154767	0.0456305	gerPA; spore germination protein PA
K06880	5.17082e-05	8.15262e-05	0.65687	0.0154767	0.0456305	ereA_B; erythromycin esterase [EC:3.1.1.-]
K08312	6.11212e-05	6.2114e-05	0.0232459	0.0154767	0.0456305	nudE; ADP-ribose diphosphatase [EC:3.6.1.-]
K09895	7.30774e-05	7.86185e-05	0.105442	0.0154767	0.0456305	K09895; uncharacterized protein
K09898	5.95544e-05	5.97714e-05	0.00524609	0.0154767	0.0456305	K09898; uncharacterized protein
K10011	4.0669e-05	5.1747e-05	0.347546	0.0154767	0.0456305	arnA, pmrI; UDP-4-amino-4-deoxy-L-arabinose formyltransferase / UDP-glucuronic acid dehydrogenase (UDP-4-keto-hexauronic acid decarboxylating) [EC:2.1.2.13 1.1.1.305]
K01216	6.27904e-05	2.60883e-05	-1.26714	0.0157869	0.0463848	E3.2.1.73; licheninase [EC:3.2.1.73]
K00164	0.000143631	0.000185036	0.365439	0.015953	0.0463848	OGDH, sucA; 2-oxoglutarate dehydrogenase E1 component [EC:1.2.4.2]
K00573	0.000106574	0.000128998	0.275495	0.015953	0.0463848	E2.1.1.77, pcm; protein-L-isoaspartate(D-aspartate) O-methyltransferase [EC:2.1.1.77]
K01480	0.000192042	0.000227557	0.24481	0.015953	0.0463848	speB; agmatinase [EC:3.5.3.11]
K01950	0.000486262	0.00041704	-0.221548	0.015953	0.0463848	E6.3.5.1, NADSYN1, QNS1, nadE; NAD+ synthase (glutamine-hydrolysing) [EC:6.3.5.1]
K01994	3.95916e-05	6.00628e-05	0.601276	0.015953	0.0463848	gerE; LuxR family transcriptional regulator, transcriptional regulator of spore coat protein
K02836	0.000716778	0.000690342	-0.0542163	0.015953	0.0463848	prfB; peptide chain release factor 2
K05396	0.000112472	0.000134888	0.262191	0.015953	0.0463848	dcyD; D-cysteine desulfhydrase [EC:4.4.1.15]
K06167	0.000290743	0.000243058	-0.258445	0.015953	0.0463848	phnP; phosphoribosyl 1,2-cyclic phosphate phosphodiesterase [EC:3.1.4.55]
K06967	0.000304759	0.000357814	0.231539	0.015953	0.0463848	trmK; tRNA (adenine22-N1)-methyltransferase [EC:2.1.1.217]
K07113	0.000115421	0.000140209	0.280677	0.015953	0.0463848	fxsA; UPF0716 protein FxsA
K07473	0.000289665	0.000212327	-0.4481	0.015953	0.0463848	dinJ; DNA-damage-inducible protein J
K07478	0.000748407	0.000720964	-0.0538954	0.015953	0.0463848	ycaJ; putative ATPase
K08969	4.55778e-05	6.34172e-05	0.476544	0.015953	0.0463848	mtnE, mtnV; aminotransferase [EC:2.6.1.-]
K09758	0.000155782	0.000102215	-0.607924	0.015953	0.0463848	asdA; aspartate 4-decarboxylase [EC:4.1.1.12]
K19286	9.26539e-05	6.87829e-05	-0.4298	0.015953	0.0463848	nfrA2; FMN reductase [NAD(P)H] [EC:1.5.1.39]
K03717	5.03254e-05	6.34264e-05	0.333798	0.0159984	0.0464366	nhaR; LysR family transcriptional regulator, transcriptional activator of nhaA
K09933	5.33433e-05	6.83603e-05	0.357851	0.0159984	0.0464366	mtfA; MtfA peptidase
K00663	4.58068e-05	6.7437e-05	0.557977	0.0163636	0.047182	aacA; aminoglycoside 6'-N-acetyltransferase [EC:2.3.1.82]
K01756	0.00072847	0.000700629	-0.0562182	0.0164981	0.047182	purB, ADSL; adenylosuccinate lyase [EC:4.3.2.2]
K02519	0.000728669	0.00070007	-0.0577653	0.0164981	0.047182	infB, MTIF2; translation initiation factor IF-2
K02533	7.12716e-05	8.91498e-05	0.322906	0.0164981	0.047182	lasT; tRNA/rRNA methyltransferase [EC:2.1.1.-]
K03426	0.000389311	0.000335971	-0.212587	0.0164981	0.047182	E3.6.1.22, NUDT12, nudC; NAD+ diphosphatase [EC:3.6.1.22]
K03521	0.000657001	0.000585836	-0.165398	0.0164981	0.047182	fixA, etfB; electron transfer flavoprotein beta subunit
K04485	0.000704387	0.000676486	-0.0583094	0.0164981	0.047182	radA, sms; DNA repair protein RadA/Sms
K05362	8.05253e-05	0.000111199	0.465624	0.0164981	0.047182	murE; UDP-N-acetylmuramoyl-L-alanyl-D-glutamate-L-lysine ligase [EC:6.3.2.7]
K05685	8.55579e-05	9.35981e-05	0.129578	0.0164981	0.047182	macB; macrolide transport system ATP-binding/permease protein [EC:3.6.3.-]
K07250	8.17347e-05	0.000115055	0.493305	0.0164981	0.047182	gabT; 4-aminobutyrate aminotransferase / (S)-3-amino-2-methylpropionate transaminase [EC:2.6.1.19 2.6.1.22]
K07404	0.000250758	0.000302657	0.271384	0.0164981	0.047182	pgl; 6-phosphogluconolactonase [EC:3.1.1.31]
K07407	0.000792006	0.000581042	-0.44687	0.0164981	0.047182	E3.2.1.22B, galA, rafA; alpha-galactosidase [EC:3.2.1.22]
K09806	8.07793e-05	8.75154e-05	0.115551	0.0164981	0.047182	K09806; uncharacterized protein
K11706	0.000107341	0.00015298	0.511148	0.0164981	0.047182	mtsB; iron/zinc/manganese/copper transport system ATP-binding protein
K16013	0.000156616	0.000196847	0.329848	0.0164981	0.047182	cydD; ATP-binding cassette, subfamily C, bacterial CydD
K00163	0.000102253	0.000120485	0.236709	0.0165354	0.047182	aceE; pyruvate dehydrogenase E1 component [EC:1.2.4.1]
K00249	0.000122845	0.000179601	0.547956	0.0165354	0.047182	ACADM, acd; acyl-CoA dehydrogenase [EC:1.3.8.7]
K01792	7.16391e-05	7.54141e-05	0.0740864	0.0165354	0.047182	E5.1.3.15; glucose-6-phosphate 1-epimerase [EC:5.1.3.15]
K02277	3.68568e-05	5.72874e-05	0.636287	0.0165354	0.047182	coxD, ctaF; cytochrome c oxidase subunit IV [EC:1.9.3.1]
K06994	0.000132747	0.000209269	0.656675	0.0165354	0.047182	K06994; putative drug exporter of the RND superfamily
K00381	8.86458e-05	0.00011472	0.371996	0.0170592	0.0473939	cysI; sulfite reductase (NADPH) hemoprotein beta-component [EC:1.8.1.2]
K00773	0.000713537	0.000685801	-0.0571978	0.0170592	0.0473939	tgt, QTRT1; queuine tRNA-ribosyltransferase [EC:2.4.2.29]
K00836	6.86277e-05	8.88687e-05	0.372885	0.0170592	0.0473939	ectB, dat; diaminobutyrate-2-oxoglutarate transaminase [EC:2.6.1.76]
K00962	0.000708396	0.000666209	-0.088581	0.0170592	0.0473939	pnp, PNPT1; polyribonucleotide nucleotidyltransferase [EC:2.7.7.8]
K01118	0.000316423	0.000417635	0.400389	0.0170592	0.0473939	acpD, azoR; FMN-dependent NADH-azoreductase [EC:1.7.1.17]
K01239	0.000222342	0.000312346	0.490367	0.0170592	0.0473939	iunH; purine nucleosidase [EC:3.2.2.1]
K01816	0.000119736	0.000150198	0.327011	0.0170592	0.0473939	hyi, gip; hydroxypyruvate isomerase [EC:5.3.1.22]
K01839	0.000331548	0.000380501	0.198682	0.0170592	0.0473939	deoB; phosphopentomutase [EC:5.4.2.7]
K03271	0.000277192	0.000209054	-0.407013	0.0170592	0.0473939	gmhA, lpcA; D-sedoheptulose 7-phosphate isomerase [EC:5.3.1.28]
K03297	0.000142403	0.000183864	0.368659	0.0170592	0.0473939	emrE, qac, mmr, smr; small multidrug resistance pump
K03614	0.000479315	0.000391087	-0.293486	0.0170592	0.0473939	rnfD; electron transport complex protein RnfD
K03636	0.000184073	0.000241766	0.393328	0.0170592	0.0473939	moaD, cysO; sulfur-carrier protein
K03739	0.000133615	0.000180472	0.43369	0.0170592	0.0473939	dltB; membrane protein involved in D-alanine export
K04043	0.000741981	0.000716888	-0.0496343	0.0170592	0.0473939	dnaK, HSPA9; molecular chaperone DnaK
K05346	5.19469e-05	7.2588e-05	0.482695	0.0170592	0.0473939	deoR; deoxyribonucleoside regulator
K06306	8.55612e-05	0.000100772	0.236069	0.0170592	0.0473939	yaaH; spore germination protein
K07034	7.22598e-05	9.26565e-05	0.358699	0.0170592	0.0473939	K07034; uncharacterized protein
K07775	8.08483e-05	0.000112042	0.470746	0.0170592	0.0473939	resD; two-component system, OmpR family, response regulator ResD
K08307	0.000308418	0.000265048	-0.218635	0.0170592	0.0473939	mltD, dniR; membrane-bound lytic murein transglycosylase D [EC:4.2.2.-]
K09685	0.000149931	0.00019476	0.377399	0.0170592	0.0473939	purR; purine operon repressor
K09761	0.000687458	0.000665268	-0.047337	0.0170592	0.0473939	rsmE; 16S rRNA (uracil1498-N3)-methyltransferase [EC:2.1.1.193]
K09767	0.00014834	0.000179981	0.278931	0.0170592	0.0473939	yajQ; cyclic-di-GMP-binding protein
K09889	9.14512e-05	9.97506e-05	0.125324	0.0170592	0.0473939	yjgA; ribosome-associated protein
K12510	0.000118465	0.000139757	0.238463	0.0170592	0.0473939	tadB; tight adherence protein B
K15554	0.000182863	0.000222622	0.283835	0.0170592	0.0473939	ssuC; sulfonate transport system permease protein
K16881	4.19353e-05	6.00236e-05	0.517367	0.0170592	0.0473939	K16881; mannose-1-phosphate guanylyltransferase / phosphomannomutase [EC:2.7.7.13 5.4.2.8]
K02670	5.2499e-05	7.39096e-05	0.493472	0.0170883	0.0473939	pilU; twitching motility protein PilU
K03528	7.23693e-05	7.81075e-05	0.110082	0.0170883	0.0473939	zipA; cell division protein ZipA
K03583	8.28152e-05	9.23745e-05	0.157598	0.0170883	0.0473939	recC; exodeoxyribonuclease V gamma subunit [EC:3.1.11.5]
K03812	4.30127e-05	5.5017e-05	0.355115	0.0170883	0.0473939	rmf; ribosome modulation factor
K04774	7.20422e-05	7.84984e-05	0.123821	0.0170883	0.0473939	sohB; serine protease SohB [EC:3.4.21.-]
K06377	3.73346e-05	5.86776e-05	0.652298	0.0170883	0.0473939	spo0M; sporulation-control protein
K07637	4.45869e-05	5.67132e-05	0.347064	0.0170883	0.0473939	phoQ; two-component system, OmpR family, sensor histidine kinase PhoQ [EC:2.7.13.3]
K15396	7.3193e-05	7.86673e-05	0.104058	0.0170883	0.0473939	trmJ; tRNA (cytidine32/uridine32-2'-O)-methyltransferase [EC:2.1.1.200]
K00029	0.000346227	0.000297965	-0.216573	0.0176365	0.0481783	E1.1.1.40, maeB; malate dehydrogenase (oxaloacetate-decarboxylating)(NADP+) [EC:1.1.1.40]
K01443	0.000730746	0.000666572	-0.132609	0.0176365	0.0481783	nagA, AMDHD2; N-acetylglucosamine-6-phosphate deacetylase [EC:3.5.1.25]
K01646	0.000160813	0.000112342	-0.517486	0.0176365	0.0481783	citD; citrate lyase subunit gamma (acyl carrier protein)
K01919	0.000194019	0.000235671	0.280578	0.0176365	0.0481783	gshA; glutamate--cysteine ligase [EC:6.3.2.2]
K01939	0.000722052	0.000698601	-0.0476342	0.0176365	0.0481783	purA, ADSS; adenylosuccinate synthase [EC:6.3.4.4]
K02199	0.000100252	9.43418e-05	-0.0876565	0.0176365	0.0481783	ccmG, dsbE; cytochrome c biogenesis protein CcmG, thiol:disulfide interchange protein DsbE
K02200	0.000130449	0.000137408	0.0749794	0.0176365	0.0481783	ccmH; cytochrome c-type biogenesis protein CcmH
K02435	0.000378656	0.000432606	0.192167	0.0176365	0.0481783	gatC, GATC; aspartyl-tRNA(Asn)/glutamyl-tRNA(Gln) amidotransferase subunit C [EC:6.3.5.6 6.3.5.7]
K02493	0.000722916	0.000698085	-0.0504245	0.0176365	0.0481783	hemK, prmC, HEMK; release factor glutamine methyltransferase [EC:2.1.1.297]
K03562	0.000114447	0.000135327	0.241773	0.0176365	0.0481783	tolQ; biopolymer transport protein TolQ
K03750	0.000279062	0.000347882	0.318012	0.0176365	0.0481783	moeA; molybdopterin molybdotransferase [EC:2.10.1.1]
K05837	0.000717437	0.00065925	-0.122025	0.0176365	0.0481783	rodA, mrdB; rod shape determining protein RodA
K06426	3.78672e-05	5.81059e-05	0.617737	0.0176365	0.0481783	sspI; small acid-soluble spore protein I (minor)
K06879	8.428e-05	9.17274e-05	0.122162	0.0176365	0.0481783	queF; 7-cyano-7-deazaguanine reductase [EC:1.7.1.13]
K06976	6.1539e-05	9.85879e-05	0.679911	0.0176365	0.0481783	K06976; uncharacterized protein
K08678	0.000179291	0.000127831	-0.488064	0.0176365	0.0481783	UXS1, uxs; UDP-glucuronate decarboxylase [EC:4.1.1.35]
K10001	6.46095e-05	8.28665e-05	0.359042	0.0176365	0.0481783	gltI, aatJ; glutamate/aspartate transport system substrate-binding protein
K13853	4.06525e-05	6.41909e-05	0.659027	0.0176365	0.0481783	aroG, aroA; 3-deoxy-7-phosphoheptulonate synthase / chorismate mutase [EC:2.5.1.54 5.4.99.5]
K07264	4.06989e-05	5.25502e-05	0.368706	0.0176573	0.0481783	arnT, pmrK; 4-amino-4-deoxy-L-arabinose transferase [EC:2.4.2.43]
K18924	7.56419e-05	0.000125848	0.734428	0.0176573	0.0481783	ykkC; paired small multidrug resistance pump
K00057	0.000715945	0.000689765	-0.0537423	0.0182305	0.0487875	gpsA; glycerol-3-phosphate dehydrogenase (NAD(P)+) [EC:1.1.1.94]
K02030	0.00163978	0.00189358	0.207612	0.0182305	0.0487875	ABC.PA.S; polar amino acid transport system substrate-binding protein
K02113	0.000674815	0.000651372	-0.05101	0.0182305	0.0487875	ATPF1D, atpH; F-type H+-transporting ATPase subunit delta
K02393	7.67173e-05	9.30718e-05	0.278793	0.0182305	0.0487875	flgH; flagellar L-ring protein precursor FlgH
K02666	6.73739e-05	8.24159e-05	0.290733	0.0182305	0.0487875	pilQ; type IV pilus assembly protein PilQ
K03093	3.81076e-05	5.54392e-05	0.540827	0.0182305	0.0487875	sigI; RNA polymerase sigma factor
K03367	0.000135399	0.000182229	0.428535	0.0182305	0.0487875	dltA; D-alanine--poly(phosphoribitol) ligase subunit 1 [EC:6.1.1.13]
K04084	0.000347513	0.000300214	-0.211078	0.0182305	0.0487875	dsbD; thiol:disulfide interchange protein DsbD [EC:1.8.1.8]
K05527	9.27087e-05	0.000103704	0.161699	0.0182305	0.0487875	bolA; BolA family transcriptional regulator, general stress-responsive regulator
K06394	0.000131326	0.000155955	0.247976	0.0182305	0.0487875	spoIIIAE; stage III sporulation protein AE
K07124	0.000397423	0.000472104	0.248431	0.0182305	0.0487875	K07124; uncharacterized protein
K07262	9.0079e-05	0.000100007	0.150838	0.0182305	0.0487875	pbpG; serine-type D-Ala-D-Ala endopeptidase (penicillin-binding protein 7) [EC:3.4.21.-]
K09153	0.000124053	0.000159114	0.359106	0.0182305	0.0487875	K09153; uncharacterized protein
K09684	5.14154e-05	6.97627e-05	0.440255	0.0182305	0.0487875	pucR; purine catabolism regulatory protein
K14742	0.000498203	0.000452692	-0.138204	0.0182305	0.0487875	tsaB; tRNA threonylcarbamoyladenosine biosynthesis protein TsaB
K01766	5.95787e-05	5.93273e-05	-0.0061007	0.0182428	0.0487875	csdA; cysteine sulfinate desulfinase [EC:4.4.1.-]
K03597	6.68338e-05	6.86795e-05	0.0393029	0.0182428	0.0487875	rseA; sigma-E factor negative regulatory protein RseA
K03721	6.42351e-05	6.66087e-05	0.0523496	0.0182428	0.0487875	tyrR; transcriptional regulator of aroF, aroG, tyrA and aromatic amino acid transport
K03749	5.5247e-05	6.84888e-05	0.309972	0.0182428	0.0487875	dedD; DedD protein
K06330	3.66246e-05	5.17463e-05	0.498641	0.0182428	0.0487875	cotH; spore coat protein H
K07645	8.67207e-05	9.79609e-05	0.175829	0.0182428	0.0487875	qseC; two-component system, OmpR family, sensor histidine kinase QseC [EC:2.7.13.3]
K09980	3.56669e-05	4.51832e-05	0.341199	0.0182428	0.0487875	K09980; uncharacterized protein
K15257	6.58154e-05	6.58648e-05	0.00108102	0.0182428	0.0487875	cmoB; tRNA (mo5U34)-methyltransferase [EC:2.1.1.-]
K16090	5.71928e-05	7.34772e-05	0.361464	0.0182428	0.0487875	fiu; catecholate siderophore receptor
K18925	7.35251e-05	0.00012294	0.741643	0.0182428	0.0487875	ykkD; paired small multidrug resistance pump
K02616	3.63403e-05	4.74021e-05	0.383382	0.0187387	0.0495718	paaX; phenylacetic acid degradation operon negative regulatory protein
K00954	0.000715969	0.000690246	-0.0527867	0.0188416	0.0495718	E2.7.7.3A, coaD, kdtB; pantetheine-phosphate adenylyltransferase [EC:2.7.7.3]
K00982	0.000110489	0.000127765	0.209591	0.0188416	0.0495718	glnE; [glutamine synthetase] adenylyltransferase / [glutamine synthetase]-adenylyl-L-tyrosine phosphorylase [EC:2.7.7.42 2.7.7.89]
K01770	0.000583764	0.000536761	-0.121106	0.0188416	0.0495718	ispF; 2-C-methyl-D-erythritol 2,4-cyclodiphosphate synthase [EC:4.6.1.12]
K01886	0.000472627	0.000416967	-0.18077	0.0188416	0.0495718	QARS, glnS; glutaminyl-tRNA synthetase [EC:6.1.1.18]
K01933	0.000718921	0.000694726	-0.0493882	0.0188416	0.0495718	purM; phosphoribosylformylglycinamidine cyclo-ligase [EC:6.3.3.1]
K02291	3.96196e-05	5.49617e-05	0.472213	0.0188416	0.0495718	crtB; 15-cis-phytoene synthase [EC:2.5.1.32]
K02347	3.98463e-05	6.13564e-05	0.622769	0.0188416	0.0495718	polX, dpx; DNA polymerase (family X)
K02429	0.000689652	0.000550397	-0.325396	0.0188416	0.0495718	fucP; MFS transporter, FHS family, L-fucose permease
K02800	0.000182563	0.000221309	0.277666	0.0188416	0.0495718	PTS-Mtl-EIIC, mtlA, cmtA; PTS system, mannitol-specific IIC component
K03752	0.000159863	0.000189912	0.248498	0.0188416	0.0495718	mobA; molybdenum cofactor guanylyltransferase [EC:2.7.7.77]
K03977	0.000717605	0.000690806	-0.0549096	0.0188416	0.0495718	engA, der; GTPase
K06436	4.29594e-05	6.33848e-05	0.561165	0.0188416	0.0495718	yabG; spore coat assemly protein
K07462	0.000776648	0.000722015	-0.105231	0.0188416	0.0495718	recJ; single-stranded-DNA-specific exonuclease [EC:3.1.-.-]
K08717	0.000111597	6.89093e-05	-0.695528	0.0188416	0.0495718	utp; urea transporter
K11705	0.000108024	0.000153866	0.510332	0.0188416	0.0495718	mtsC; iron/zinc/manganese/copper transport system permease protein
K16211	0.000218878	0.000175423	-0.319289	0.0188416	0.0495718	malY, malT; maltose/moltooligosaccharide transporter
K02553	0.00010709	0.000129765	0.277082	0.0188452	0.0495718	rraA, menG; regulator of ribonuclease activity A
K06312	6.04239e-05	9.73478e-05	0.688028	0.0188452	0.0495718	yndF; spore germination protein
K07237	5.97347e-05	5.99685e-05	0.00563631	0.0188452	0.0495718	tusB, dsrH; tRNA 2-thiouridine synthesizing protein B
K07400	7.20683e-05	7.8296e-05	0.119575	0.0188452	0.0495718	nfuA; Fe/S biogenesis protein NfuA
